# Supplementary material for: Chromosome-level genome assembly of Babesia caballi reveals diversity of multigene families among Babesia species
Source: BMC Genomics. 2023 Aug 24;24:483. doi: 10.1186/s12864-023-09540-w (PMC10463595; doi:10.1186/s12864-023-09540-w)
Supplement: Supplementary file 1 — Additional file 1: Table S1. Uniquely gained and lost genes in B. caballi. Table S2. Clustered genes in B. caballi. Table S3A. Estimated function of set of genes in each cluster by delta-blast for functional motif identification. Table S3B. Estimated function of set of genes in each cluster by blastp for homologus gene identification. Table S4. Repeat sequences. [file 12864_2023_9540_MOESM1_ESM.xlsx]

## Sheet: Table S1
	Table S1 uniquely gained and lost genes in B. caballi
	gained genes		lost genes
	gene ID	annotation	gene ID	annotation
	BcabD6B2_00690	RNA recognition motif-containing protein	BBOV_I000280	peptidylprolyl isomerase, putative
	BcabD6B2_01710	heat shock protein HSP 90-alpha-like protein	BBOV_I000850	conserved hypothetical protein
	BcabD6B2_02310	haloacid dehalogenase-like hydrolase family member protein	BBOV_I000890	ribonuclease H, putative
	BcabD6B2_03380	DNA-DIRECTED RNA POLYMERASE III, putative	BBOV_I000910	Brix domain containing protein
	BcabD6B2_07810	16S rRNA processing protein	BBOV_I001010	tRNA modification GTPase TrmE, putative
	BcabD6B2_10810	family transcriptional regulator, putative	BBOV_I002200	conserved hypothetical protein
	BcabD6B2_15690	adenosine-diphosphatase, putative	BBOV_I002210	syntaxin binding protein, putative
	BcabD6B2_16710	cytoplasmic linker protein	BBOV_I002900	hypothetical protein
	BcabD6B2_19690	homeodomain-like containing protein	BBOV_I003290	hypothetical protein
	BcabD6B2_20680	exonuclease, putative	BBOV_I003330	hypothetical protein
	BcabD6B2_21290	PHD finger protein, putative	BBOV_I003390	hypothetical protein
	BcabD6B2_23930	nucleoporin complex subunit 54	BBOV_I003530	RNA recognition motif. (a.k.a. RRM, RBD, or RNP) domain containing protein
	BcabD6B2_31010	coatomer complex subunit alpha	BBOV_I003560	hypothetical protein
	BcabD6B2_31360	peptidyl-prolyl cis-trans isomerase	BBOV_I003620	hypothetical protein
	BcabD6B2_31460	hypothetical protein, conserved	BBOV_I003680	conserved hypothetical protein
	BcabD6B2_31630	transportin-3	BBOV_I003930	lipoate-protein ligase A, putative
	BcabD6B2_33540	D-alanyl-D-alanine carboxypeptidase, putative	BBOV_I004040	conserved hypothetical protein
	BcabD6B2_36580	kinetoplast-associated protein-like protein	BBOV_I004070	phosphatidylinositol transfer protein domain containing protein
	BcabD6B2_36590	coagulation factor V	BBOV_I004100	conserved hypothetical protein
	BcabD6B2_36600	proline-rich extensin-like protein EPR1	BBOV_I004170	glycerol kinase, putative
	BcabD6B2_36610	neurofilament heavy polypeptide	BBOV_I004200	DEAD/DEAH box helicase and helicase conserved C-terminal domain containing protein
	BcabD6B2_43920	hypothetical protein	BBOV_I004360	hypothetical protein
	BcabD6B2_44180	hypothetcial protein, putative	BBOV_I004480	chaperonin, 10 kDa domain containing protein
	BcabD6B2_46060	RNA transcription, translation and transport factor protein	BBOV_I004800	conserved hypothetical protein
	BcabD6B2_48100	elongation factor	BBOV_I004950	triose or hexose phosphate/phosphate translocator, putative
	BcabD6B2_48680	elongation factor Tu GTP binding domain-containing protein	BBOV_I005050	ubiquitin conjugating enzyme, putative
	BcabD6B2_49270	peptide chain release factor 1	BBOV_II001130	hypothetical protein
	BcabD6B2_51530	hep_Hag family protein	BBOV_II001140	hypothetical protein
	BcabD6B2_55100	WD domain, G-beta repeat containing protein, putative	BBOV_II001290	spc97 / spc98 family protein
	BcabD6B2_55590	S-adenosyl-L-methionine-dependent methyltransferase, putative	BBOV_II001300	lipoamide acyltransferase component of branched-chain alpha-keto acid dehydrogenase complex, mitochondrial precursor, putative
	BcabD6B2_56070	hypothetical protein	BBOV_II001310	conserved hypothetical protein
	BcabD6B2_58140	origin recognition complex subunit, putative	BBOV_II001480	hypothetical protein
	BcabD6B2_58740	hypothetical protein	BBOV_II001500	membrane protein, putative
			BBOV_II001520	26S proteasome non-ATPase regulatory subunit 3
			BBOV_II001610	hypothetical protein
			BBOV_II001640	hypothetical protein
			BBOV_II001680	hypothetical protein
			BBOV_II001710	hypothetical protein
			BBOV_II001720	serine threonine phosphatase 2C containing protein, putative
			BBOV_II001850	PCI domain containing 26S proteasome non-ATPase regulatory subunit 6 protein, putative
			BBOV_II001910	tetratricopeptide repeat domain containing protein
			BBOV_II002030	39S ribosomal protein L47, mitochondrial precursor
			BBOV_II002070	integral membrane protein, putative
			BBOV_II002140	hypothetical protein
			BBOV_II002170	gar1 protein RNA binding region containing protein
			BBOV_II002210	hypothetical protein
			BBOV_II002220	hypothetical protein
			BBOV_II002350	helicase with zinc finger motif protein, putative
			BBOV_II002360	conserved hypothetical protein
			BBOV_II002460	TBC domain containing protein
			BBOV_II002540	glyceraldehyde-3-phosphate dehydrogenase protein
			BBOV_II002550	cytochrome C1 precursor protein, putative
			BBOV_II002750	50S ribosomal subunit protein L14, putative
			BBOV_II002780	arginyl-tRNA synthetase, putative
			BBOV_II002790	1-phosphatidylinositol 4-kinase, putative
			BBOV_II002940	conserved hypothetical protein
			BBOV_II003130	elongation factor Tu GTP binding domain containing protein
			BBOV_II003270	40S ribosomal protein S24 protein, putative
			BBOV_II003360	elongation factor TS, putative
			BBOV_II003410	conserved hypothetical protein
			BBOV_II003540	Rad51 protein, putative
			BBOV_II003630	acetyl-CoA synthetase, putative
			BBOV_II003650	thioredoxin, putative
			BBOV_II003740	conserved hypothetical protein
			BBOV_II003800	hypothetical protein
			BBOV_II004000	conserved hypothetical protein
			BBOV_II004230	hypothetical protein
			BBOV_II004360	conserved hypothetical protein
			BBOV_II004390	mitochondrial carrier protein, putative
			BBOV_II004430	Plasmodium falciparum CPW-WPC domain containing protein
			BBOV_II004460	hypothetical protein
			BBOV_II004740	hypothetical protein
			BBOV_II004870	hypothetical protein
			BBOV_II004900	conserved hypothetical protein
			BBOV_II004940	hypothetical protein
			BBOV_II005200	hypothetical protein
			BBOV_II005370	hypothetical protein
			BBOV_II005510	ATP-dependent DNA helicase, RecQ family protein
			BBOV_II005530	hypothetical protein
			BBOV_II005550	hypothetical protein
			BBOV_II005570	phosphate transporter, putative
			BBOV_II005610	hypothetical protein
			BBOV_II005670	hypothetical protein
			BBOV_II005990	nucleolar protein-like protein with NOL1/NOP2/sun family putative RNA methylase domain
			BBOV_II006010	conserved unknown domain containing membrane protein
			BBOV_II006020	hypothetical protein
			BBOV_II006040	nucleolar protein NOP5, putative
			BBOV_II006190	Peptidyl-prolyl cis-trans isomerase 4
			BBOV_II006270	hypothetical protein
			BBOV_II006580	Leu/Phe-tRNA protein transferase, putative
			BBOV_II006850	hypothetical protein
			BBOV_II006860	WD domain, G-beta repeat containing protein
			BBOV_II006870	WD domain, G-beta repeat containing protein
			BBOV_II006970	WD domain, G-beta repeat containing protein
			BBOV_II006980	hypothetical protein
			BBOV_II006990	conserved hypothetical protein
			BBOV_II007130	hypothetical protein
			BBOV_II007140	5'-3' exoribonuclease (XRN2), putative
			BBOV_II007170	phenylalanine-tRNA ligase, putative
			BBOV_II007360	Thioredoxin-like protein 2
			BBOV_II007380	cyclin dependent kinase binding protein, putative
			BBOV_II007440	ubiquinone biosynthesis O-methyltransferase family protein
			BBOV_II007470	1-phosphatidylinositol-4-phosphate 5-kinase, putative
			BBOV_II007490	conserved hypothetical protein
			BBOV_II007510	conserved hypothetical protein
			BBOV_II007610	conserved hypothetical protein
			BBOV_II007660	hypothetical protein
			BBOV_III000190	p68 RNA helicase protein, putative
			BBOV_III000210	hypothetical protein
			BBOV_III000220	protein phosphatase family protein
			BBOV_III000260	ribosomal protein Se8, putative
			BBOV_III000420	hypothetical protein
			BBOV_III000480	ribonucleases domain containing protein
			BBOV_III000510	patatin-like phospholipase family protein
			BBOV_III000530	rhomboid family protein
			BBOV_III000970	40S ribosomal protein S12P, putative
			BBOV_III000980	60S ribosomal protein L7, putative
			BBOV_III001130	hypothetical protein
			BBOV_III001370	Mak16 family protein
			BBOV_III001540	conserved hypothetical protein
			BBOV_III001640	aspartyl protease family protein
			BBOV_III001650	ubiquitin carboxyl-terminal hydrolase family protein
			BBOV_III001910	centrin, putative
			BBOV_III001960	hypothetical protein
			BBOV_III001970	60S ribosomal protein L35a, putative
			BBOV_III002140	membrane protein, putative
			BBOV_III002180	conserved hypothetical protein
			BBOV_III002210	hypothetical protein
			BBOV_III002220	hypothetical protein
			BBOV_III002420	DHHC zinc finger domain containing protein
			BBOV_III002450	hypothetical protein
			BBOV_III002550	protein prenyltransferase alpha subunit repeat domain containing protein
			BBOV_III002630	hypothetical protein
			BBOV_III002650	conserved hypothetical protein
			BBOV_III002790	hypothetical protein
			BBOV_III002860	conserved hypothetical protein
			BBOV_III003140	conserved hypothetical protein
			BBOV_III003410	conserved hypothetical protein
			BBOV_III003560	40S ribosomal protein S27, putative
			BBOV_III004270	hypothetical protein
			BBOV_III004650	V-type ATPase, D subunit family protein
			BBOV_III004860	cell differentiation family protein
			BBOV_III004980	conserved hypothetical protein
			BBOV_III005130	Brix domain containing protein
			BBOV_III005140	phosphorylase family protein
			BBOV_III005150	hypothetical protein
			BBOV_III005290	nucleoside diphosphate kinase family protein
			BBOV_III005510	hypothetical protein
			BBOV_III005690	hypothetical protein
			BBOV_III005720	tRNA pseudouridine synthase, putative
			BBOV_III005940	WD domain, G-beta repeat containing protein
			BBOV_III005950	conserved hypothetical protein
			BBOV_III006210	hypothetical protein
			BBOV_III006220	RNA recognition motif domaining containing protein
			BBOV_III006330	YT521-B-like family protein
			BBOV_III006580	conserved hypothetical protein
			BBOV_III006620	hypothetical protein
			BBOV_III006710	membrane protein, putative
			BBOV_III006750	tRNA synthetases class I (I, L, M and V) family protein
			BBOV_III006870	mitochondrial carrier protein, putative
			BBOV_III007030	hypothetical protein
			BBOV_III007050	hypothetical protein
			BBOV_III007370	protein kinase domain containing protein
			BBOV_III007400	RNA polymerase Rpb1, domain containing protein
			BBOV_III007490	conserved hypothetical protein
			BBOV_III007540	conserved hypothetical protein
			BBOV_III007580	hypothetical protein
			BBOV_III007600	phospholipid-translocating P-type ATPase, flippase family protein
			BBOV_III007670	calpain family cysteine protease domain containing protein
			BBOV_III007900	conserved hypothetical protein
			BBOV_III008080	hypothetical protein
			BBOV_III008150	vacuolar ATP synthase catalytic subunit A
			BBOV_III008180	hypothetical protein
			BBOV_III008190	hypothetical protein
			BBOV_III008220	hypothetical protein
			BBOV_III008280	YEATS family protein
			BBOV_III008350	40S ribosomal protein S21e, putative
			BBOV_III008380	eukaryotic translation initiation factor 3 subunit 8, putative
			BBOV_III008550	hypothetical protein
			BBOV_III008590	hypothetical protein
			BBOV_III008710	WD domain, G-beta repeat containing protein
			BBOV_III008750	tRNA synthetases class I (W and Y) family protein
			BBOV_III008850	small GTP-binding protein domain containing protein
			BBOV_III008980	Clp amino terminal domain containing protein
			BBOV_III009050	hypothetical protein
			BBOV_III009090	conserved hypothetical protein
			BBOV_III009270	plectin/S10 domain containing protein
			BBOV_III009380	conserved hypothetical protein
			BBOV_III009530	conserved hypothetical protein
			BBOV_III009670	dihydroorotase, putative
			BBOV_III009720	hypothetical protein
			BBOV_III010140	hypothetical protein
			BBOV_III010390	hypothetical protein
			BBOV_III010440	3'-5' exonuclease domain containing protein
			BBOV_III010600	conserved hypothetical protein
			BBOV_III010680	ribosomal L27e protein family protein
			BBOV_III010700	hypothetical protein
			BBOV_III010780	conserved hypothetical protein
			BBOV_III010870	myristoyl-CoA:protein N-myristoyltransferase, N-terminal domain containing protein
			BBOV_III011110	hypothetical protein
			BBOV_III011200	hypothetical protein
			BBOV_III011410	hypothetical protein
			BBOV_III011450	conserved hypothetical protein
			BBOV_III011690	hypothetical protein
			BBOV_III011790	aconitate hydratase 1 family protein
			BBOV_IV000240	hypothetical protein
			BBOV_IV000300	Der1-like family, putative
			BBOV_IV000440	conserved hypothetical protein
			BBOV_IV000690	polynucleotide kinase 3'-phosphatase, putative
			BBOV_IV000900	hypothetical protein
			BBOV_IV000910	S-adenosyl methyltransferase, putative
			BBOV_IV000930	hypothetical protein
			BBOV_IV001260	mitochondrial processing peptidase beta subunit
			BBOV_IV001380	membrane protein, putative
			BBOV_IV001720	hypothetical protein
			BBOV_IV001830	phospholipid-translocating P-type ATPase
			BBOV_IV001860	conserved hypothetical protein
			BBOV_IV002240	40S ribosomal protein S28
			BBOV_IV002300	DNA primase, large subunit
			BBOV_IV002330	protein disulfide-isomerase
			BBOV_IV002380	hypothetical protein
			BBOV_IV002430	factor associated with neutral-sphingomyelinase activation
			BBOV_IV002450	prohibitin
			BBOV_IV002530	membrane protein, putative
			BBOV_IV002660	hypothetical protein
			BBOV_IV002680	conserved hypothetical protein
			BBOV_IV002730	cation transporting ATPase, putative
			BBOV_IV002750	eIF-4A-like DEAD family RNA helicase, putative
			BBOV_IV002780	hypothetcial protein
			BBOV_IV002820	conserved hypothetical protein
			BBOV_IV002880	RNA methylase, putative
			BBOV_IV003110	CHY zinc finger domain containing protein
			BBOV_IV003290	Elongation factor Tu-like protein
			BBOV_IV003370	translation elongation factor-1 beta subunit
			BBOV_IV003480	hypothetical protein
			BBOV_IV003510	ribosomal protein S14, putative
			BBOV_IV003580	hypothetical protein
			BBOV_IV003620	hypothetical protein
			BBOV_IV003630	phospholipid-translocating P-type ATPase, putative
			BBOV_IV003940	hypothetical protein
			BBOV_IV004050	iron sulfur cluster assembly protein nifU-like, putative
			BBOV_IV004060	6-phosphogluconate dehydrogenase, putative
			BBOV_IV004100	GTP-binding protein, putative
			BBOV_IV004170	membrane protein, putative
			BBOV_IV004280	conserved hypothetical protein
			BBOV_IV004340	membrane protein, putative
			BBOV_IV004620	hypothetical protein
			BBOV_IV004680	SET domain containing protein
			BBOV_IV004690	conserved hypothetical protein
			BBOV_IV004720	MYND finger domain protein, putative
			BBOV_IV004760	hypothetical protein
			BBOV_IV004840	dihydrolipoamide succinyltransferase, putative
			BBOV_IV004890	membrane protein, putative
			BBOV_IV005030	T-complex protein 1 delta subunit, putative
			BBOV_IV005140	hypothetical protein
			BBOV_IV005290	bromodomain protein, putative
			BBOV_IV005330	conserved hypothetical protein
			BBOV_IV005360	ribosomal protein S16, putative
			BBOV_IV005510	WD domain, G-beta repeat containing protein
			BBOV_IV005530	WD domain, G-beta repeat containing protein
			BBOV_IV005550	hypothetical protein
			BBOV_IV005820	conserved hypothetical protein
			BBOV_IV005940	exosome complex exonuclease rrp41, putative
			BBOV_IV006210	conserved hypothetical protein
			BBOV_IV006220	membrane protein, putative
			BBOV_IV006230	U2 small nuclear ribonucleoprotein A', putative
			BBOV_IV006270	conserved hypothetical protein
			BBOV_IV006460	ribonucleoside-diphosphate reductase beta subunit, putative
			BBOV_IV006640	hypothetical protein
			BBOV_IV006650	hypothetical protein
			BBOV_IV006750	hypothetical protein
			BBOV_IV006760	methionine aminopeptidase, putative
			BBOV_IV006910	DEAD box RNA helicase, putative
			BBOV_IV007280	ATP dependent DNA helicase, putative
			BBOV_IV007450	ribosomal protein L2, putative
			BBOV_IV008070	phosphoglycerate kinase
			BBOV_IV008100	nucleoside monophosphate kinase
			BBOV_IV008330	hypothetical protein
			BBOV_IV008380	SNF2 helicase, putative
			BBOV_IV008390	hypothetical protein
			BBOV_IV008490	prefoldin subunit, putative
			BBOV_IV008500	Ser/Arg-rich splicing factor, putative
			BBOV_IV008870	hypothetical protein
			BBOV_IV008890	cytochrome c/c1 heme lyase, putative
			BBOV_IV008910	translation initiation factor 5A, putative
			BBOV_IV008920	hypothetical protein
			BBOV_IV009190	translation initiation factor 2 alpha subunit
			BBOV_IV009200	hypothetical protein
			BBOV_IV009240	hypothetical protein
			BBOV_IV009280	hypothetical protein
			BBOV_IV009350	flavodoxin domain containing protein
			BBOV_IV009500	DEAD/DEAH box helicase protein family
			BBOV_IV009540	hypothetical protein
			BBOV_IV009550	peptidyl-prolyl cis-trans isomerase, putative
			BBOV_IV009890	DnaJ chaperone, putative
			BBOV_IV010090	hypothetical protein
			BBOV_IV010100	hypothetical protein
			BBOV_IV010210	membrane protein, putative
			BBOV_IV010550	conserved hypothetical protein
			BBOV_IV010570	hypothetical protein
			BBOV_IV010650	cell division control protein 2, putative
			BBOV_IV010720	hypothetical protein
			BBOV_IV010860	histone acetyltransferase protein, putative
			BBOV_IV010930	hypothetical protein
			BBOV_IV011000	hypothetical protein
			BBOV_IV011080	hypothetical protein
			BBOV_IV011180	conserved hypothetical protein
			BBOV_IV011310	membrane protein, putative
			BBOV_IV011350	hypothetical protein
			BBOV_IV011360	ethanolamine phosphatidyltransferase, putative
			BBOV_IV011410	ATP-dependent RNA helicase, putative
			BBOV_IV011510	hypothetical protein
			BBOV_IV011910	hypothetical protein
			BBOV_IV011990	hypothetical protein
			BBOV_IV012050	conserved hypothetical protein
			BBOV_IV012060	Putative GTP-ase activating protein for Arf

## Sheet: Table S2
	Table S2 clustered genes in B. caballi
	cluster ID	ves1c	cluster 01	cluster 02	cluster 03	cluster 04	cluster 05	cluster 06	cluster 07	cluster 08	cluster 09	cluster 10	cluster 11
	# of genes in each cluster	481	450	161	141	114	65	58	45	31	27	19	19
	list of genes in each cluster	BcabD6B2_00100	BcabD6B2_00100	BcabD6B2_05590	BcabD6B2_00080	BcabD6B2_00120	BcabD6B2_00550	BcabD6B2_00580	BcabD6B2_05210	BcabD6B2_00570	BcabD6B2_01540	BcabD6B2_22460	BcabD6B2_27670
		BcabD6B2_00130	BcabD6B2_00130	BcabD6B2_05850	BcabD6B2_00090	BcabD6B2_05530	BcabD6B2_00620	BcabD6B2_00650	BcabD6B2_05770	BcabD6B2_00640	BcabD6B2_04780	BcabD6B2_22480	BcabD6B2_27680
		BcabD6B2_00240	BcabD6B2_00240	BcabD6B2_05980	BcabD6B2_00110	BcabD6B2_05570	BcabD6B2_00770	BcabD6B2_00740	BcabD6B2_05870	BcabD6B2_00750	BcabD6B2_05010	BcabD6B2_22500	BcabD6B2_27690
		BcabD6B2_00250	BcabD6B2_00250	BcabD6B2_06420	BcabD6B2_03210	BcabD6B2_05750	BcabD6B2_01530	BcabD6B2_00830	BcabD6B2_06500	BcabD6B2_05300	BcabD6B2_05140	BcabD6B2_22540	BcabD6B2_27700
		BcabD6B2_00560	BcabD6B2_00560	BcabD6B2_06440	BcabD6B2_04300	BcabD6B2_05910	BcabD6B2_04120	BcabD6B2_00850	BcabD6B2_06970	BcabD6B2_07030	BcabD6B2_05320	BcabD6B2_22560	BcabD6B2_27710
		BcabD6B2_00630	BcabD6B2_00630	BcabD6B2_07010	BcabD6B2_04310	BcabD6B2_05940	BcabD6B2_04720	BcabD6B2_00860	BcabD6B2_08140	BcabD6B2_07130	BcabD6B2_05710	BcabD6B2_54020	BcabD6B2_27720
		BcabD6B2_00760	BcabD6B2_00760	BcabD6B2_07060	BcabD6B2_04320	BcabD6B2_06390	BcabD6B2_04790	BcabD6B2_01460	BcabD6B2_08350	BcabD6B2_08930	BcabD6B2_06310	BcabD6B2_54040	BcabD6B2_27730
		BcabD6B2_01940	BcabD6B2_01940	BcabD6B2_07090	BcabD6B2_05180	BcabD6B2_06430	BcabD6B2_05150	BcabD6B2_01480	BcabD6B2_08600	BcabD6B2_09870	BcabD6B2_09680	BcabD6B2_56130	BcabD6B2_27740
		BcabD6B2_03040	BcabD6B2_03040	BcabD6B2_07640	BcabD6B2_05550	BcabD6B2_06470	BcabD6B2_05310	BcabD6B2_01550	BcabD6B2_10240	BcabD6B2_10270	BcabD6B2_10480	BcabD6B2_56170	BcabD6B2_27750
		BcabD6B2_03180	BcabD6B2_03180	BcabD6B2_07700	BcabD6B2_05560	BcabD6B2_07620	BcabD6B2_05720	BcabD6B2_01560	BcabD6B2_13660	BcabD6B2_10450	BcabD6B2_11980	BcabD6B2_56190	BcabD6B2_27760
		BcabD6B2_03190	BcabD6B2_03190	BcabD6B2_07710	BcabD6B2_05600	BcabD6B2_07870	BcabD6B2_06320	BcabD6B2_01570	BcabD6B2_13890	BcabD6B2_12000	BcabD6B2_12020	BcabD6B2_56210	BcabD6B2_27770
		BcabD6B2_04110	BcabD6B2_04110	BcabD6B2_07740	BcabD6B2_05800	BcabD6B2_08200	BcabD6B2_06870	BcabD6B2_01900	BcabD6B2_15930	BcabD6B2_13870	BcabD6B2_12250	BcabD6B2_56240	BcabD6B2_27780
		BcabD6B2_05020	BcabD6B2_05020	BcabD6B2_07770	BcabD6B2_05810	BcabD6B2_08390	BcabD6B2_07890	BcabD6B2_01910	BcabD6B2_16860	BcabD6B2_18280	BcabD6B2_12270	BcabD6B2_56270	BcabD6B2_27790
		BcabD6B2_05190	BcabD6B2_05190	BcabD6B2_07830	BcabD6B2_05990	BcabD6B2_08470	BcabD6B2_09100	BcabD6B2_02610	BcabD6B2_17220	BcabD6B2_19480	BcabD6B2_12400	BcabD6B2_56300	BcabD6B2_27800
		BcabD6B2_05220	BcabD6B2_05220	BcabD6B2_08170	BcabD6B2_06370	BcabD6B2_08530	BcabD6B2_09780	BcabD6B2_03480	BcabD6B2_17580	BcabD6B2_19900	BcabD6B2_12570	BcabD6B2_56320	BcabD6B2_27810
		BcabD6B2_05240	BcabD6B2_05240	BcabD6B2_08180	BcabD6B2_06910	BcabD6B2_08560	BcabD6B2_10470	BcabD6B2_03490	BcabD6B2_18110	BcabD6B2_19960	BcabD6B2_12650	BcabD6B2_56770	BcabD6B2_27820
		BcabD6B2_05290	BcabD6B2_05290	BcabD6B2_08270	BcabD6B2_06920	BcabD6B2_08630	BcabD6B2_11970	BcabD6B2_03540	BcabD6B2_18190	BcabD6B2_28020	BcabD6B2_12660	BcabD6B2_56790	BcabD6B2_27830
		BcabD6B2_05520	BcabD6B2_05520	BcabD6B2_08290	BcabD6B2_06930	BcabD6B2_08850	BcabD6B2_12410	BcabD6B2_03550	BcabD6B2_19070	BcabD6B2_32030	BcabD6B2_23410	BcabD6B2_56810	BcabD6B2_27840
		BcabD6B2_05530	BcabD6B2_05580	BcabD6B2_08370	BcabD6B2_07680	BcabD6B2_10180	BcabD6B2_12560	BcabD6B2_03570	BcabD6B2_19430	BcabD6B2_33760	BcabD6B2_23590	BcabD6B2_56830	BcabD6B2_27850
		BcabD6B2_05580	BcabD6B2_05730	BcabD6B2_08420	BcabD6B2_08110	BcabD6B2_10210	BcabD6B2_12620	BcabD6B2_04270	BcabD6B2_20200	BcabD6B2_35940	BcabD6B2_23630
		BcabD6B2_05590	BcabD6B2_05740	BcabD6B2_08450	BcabD6B2_08230	BcabD6B2_10390	BcabD6B2_12640	BcabD6B2_04330	BcabD6B2_20380	BcabD6B2_38180	BcabD6B2_27420
		BcabD6B2_05730	BcabD6B2_05780	BcabD6B2_08510	BcabD6B2_08430	BcabD6B2_13320	BcabD6B2_13880	BcabD6B2_04730	BcabD6B2_21400	BcabD6B2_41490	BcabD6B2_28700
		BcabD6B2_05740	BcabD6B2_05820	BcabD6B2_08590	BcabD6B2_08440	BcabD6B2_14270	BcabD6B2_16000	BcabD6B2_04750	BcabD6B2_21490	BcabD6B2_41510	BcabD6B2_35990
		BcabD6B2_05780	BcabD6B2_05840	BcabD6B2_08880	BcabD6B2_08640	BcabD6B2_14360	BcabD6B2_16800	BcabD6B2_04770	BcabD6B2_22210	BcabD6B2_41600	BcabD6B2_46010
		BcabD6B2_05820	BcabD6B2_05860	BcabD6B2_08980	BcabD6B2_08910	BcabD6B2_15940	BcabD6B2_17540	BcabD6B2_04980	BcabD6B2_24280	BcabD6B2_42350	BcabD6B2_49230
		BcabD6B2_05840	BcabD6B2_05880	BcabD6B2_09090	BcabD6B2_08990	BcabD6B2_16040	BcabD6B2_19870	BcabD6B2_04990	BcabD6B2_24370	BcabD6B2_43030	BcabD6B2_50100
		BcabD6B2_05860	BcabD6B2_05920	BcabD6B2_10130	BcabD6B2_09800	BcabD6B2_16840	BcabD6B2_20040	BcabD6B2_07140	BcabD6B2_25280	BcabD6B2_44000	BcabD6B2_50150
		BcabD6B2_05880	BcabD6B2_05950	BcabD6B2_10170	BcabD6B2_09840	BcabD6B2_16890	BcabD6B2_22150	BcabD6B2_12530	BcabD6B2_25320	BcabD6B2_44030
		BcabD6B2_05910	BcabD6B2_05970	BcabD6B2_10320	BcabD6B2_09880	BcabD6B2_17300	BcabD6B2_22240	BcabD6B2_22450	BcabD6B2_26700	BcabD6B2_44120
		BcabD6B2_05920	BcabD6B2_06020	BcabD6B2_10380	BcabD6B2_10160	BcabD6B2_17600	BcabD6B2_23130	BcabD6B2_22470	BcabD6B2_28130	BcabD6B2_48760
		BcabD6B2_05980	BcabD6B2_06360	BcabD6B2_10490	BcabD6B2_10230	BcabD6B2_18050	BcabD6B2_23390	BcabD6B2_22490	BcabD6B2_29330	BcabD6B2_50170
		BcabD6B2_06020	BcabD6B2_06380	BcabD6B2_11990	BcabD6B2_10370	BcabD6B2_18240	BcabD6B2_23400	BcabD6B2_22530	BcabD6B2_30390
		BcabD6B2_06360	BcabD6B2_06400	BcabD6B2_12260	BcabD6B2_10840	BcabD6B2_18250	BcabD6B2_23580	BcabD6B2_22550	BcabD6B2_35930
		BcabD6B2_06380	BcabD6B2_06450	BcabD6B2_12430	BcabD6B2_11360	BcabD6B2_18930	BcabD6B2_23620	BcabD6B2_35380	BcabD6B2_41000
		BcabD6B2_06400	BcabD6B2_06460	BcabD6B2_12550	BcabD6B2_11370	BcabD6B2_19390	BcabD6B2_24220	BcabD6B2_46690	BcabD6B2_41010
		BcabD6B2_06420	BcabD6B2_06480	BcabD6B2_12630	BcabD6B2_12540	BcabD6B2_19850	BcabD6B2_24330	BcabD6B2_54010	BcabD6B2_41710
		BcabD6B2_06450	BcabD6B2_06490	BcabD6B2_13020	BcabD6B2_12990	BcabD6B2_19930	BcabD6B2_26430	BcabD6B2_54030	BcabD6B2_42360
		BcabD6B2_06460	BcabD6B2_06880	BcabD6B2_13050	BcabD6B2_13000	BcabD6B2_20010	BcabD6B2_26600	BcabD6B2_54680	BcabD6B2_43040
		BcabD6B2_06480	BcabD6B2_06890	BcabD6B2_13290	BcabD6B2_14260	BcabD6B2_20050	BcabD6B2_27440	BcabD6B2_54690	BcabD6B2_43430
		BcabD6B2_06490	BcabD6B2_06950	BcabD6B2_13690	BcabD6B2_14340	BcabD6B2_20280	BcabD6B2_28680	BcabD6B2_54700	BcabD6B2_43480
		BcabD6B2_06890	BcabD6B2_06980	BcabD6B2_14310	BcabD6B2_14350	BcabD6B2_21460	BcabD6B2_30900	BcabD6B2_54710	BcabD6B2_44420
		BcabD6B2_06950	BcabD6B2_06990	BcabD6B2_14720	BcabD6B2_14730	BcabD6B2_21500	BcabD6B2_30930	BcabD6B2_54720	BcabD6B2_48050
		BcabD6B2_06980	BcabD6B2_07020	BcabD6B2_14760	BcabD6B2_16020	BcabD6B2_21570	BcabD6B2_31720	BcabD6B2_54730	BcabD6B2_52090
		BcabD6B2_06990	BcabD6B2_07040	BcabD6B2_15970	BcabD6B2_17160	BcabD6B2_21610	BcabD6B2_32530	BcabD6B2_55180	BcabD6B2_54750
		BcabD6B2_07020	BcabD6B2_07070	BcabD6B2_16030	BcabD6B2_17450	BcabD6B2_22050	BcabD6B2_32770	BcabD6B2_55350	BcabD6B2_58630
		BcabD6B2_07040	BcabD6B2_07100	BcabD6B2_16820	BcabD6B2_17480	BcabD6B2_22680	BcabD6B2_32800	BcabD6B2_56120
		BcabD6B2_07070	BcabD6B2_07120	BcabD6B2_17150	BcabD6B2_17500	BcabD6B2_23120	BcabD6B2_35680	BcabD6B2_56140
		BcabD6B2_07580	BcabD6B2_07580	BcabD6B2_17180	BcabD6B2_17590	BcabD6B2_23140	BcabD6B2_35700	BcabD6B2_56150
		BcabD6B2_07590	BcabD6B2_07590	BcabD6B2_17190	BcabD6B2_18030	BcabD6B2_23600	BcabD6B2_35980	BcabD6B2_56160
		BcabD6B2_07610	BcabD6B2_07610	BcabD6B2_17320	BcabD6B2_18130	BcabD6B2_24250	BcabD6B2_36210	BcabD6B2_56180
		BcabD6B2_07630	BcabD6B2_07630	BcabD6B2_17530	BcabD6B2_18200	BcabD6B2_24300	BcabD6B2_36270	BcabD6B2_56200
		BcabD6B2_07650	BcabD6B2_07650	BcabD6B2_17560	BcabD6B2_18210	BcabD6B2_26620	BcabD6B2_39980	BcabD6B2_56220
		BcabD6B2_07670	BcabD6B2_07670	BcabD6B2_17570	BcabD6B2_19000	BcabD6B2_28270	BcabD6B2_40000	BcabD6B2_56260
		BcabD6B2_07720	BcabD6B2_07720	BcabD6B2_18070	BcabD6B2_19450	BcabD6B2_28300	BcabD6B2_41690	BcabD6B2_56280
		BcabD6B2_07750	BcabD6B2_07750	BcabD6B2_18080	BcabD6B2_19520	BcabD6B2_29100	BcabD6B2_45790	BcabD6B2_56310
		BcabD6B2_07760	BcabD6B2_07760	BcabD6B2_18220	BcabD6B2_20190	BcabD6B2_29280	BcabD6B2_46000	BcabD6B2_56780
		BcabD6B2_07780	BcabD6B2_07780	BcabD6B2_18340	BcabD6B2_20260	BcabD6B2_29350	BcabD6B2_46030	BcabD6B2_56800
		BcabD6B2_07860	BcabD6B2_07840	BcabD6B2_18380	BcabD6B2_20270	BcabD6B2_29380	BcabD6B2_47380	BcabD6B2_56820
		BcabD6B2_07870	BcabD6B2_07860	BcabD6B2_18400	BcabD6B2_21650	BcabD6B2_30380	BcabD6B2_48750
		BcabD6B2_07880	BcabD6B2_07880	BcabD6B2_18950	BcabD6B2_22180	BcabD6B2_30490	BcabD6B2_50110
		BcabD6B2_07900	BcabD6B2_07900	BcabD6B2_19040	BcabD6B2_22220	BcabD6B2_30960	BcabD6B2_50130
		BcabD6B2_07910	BcabD6B2_07910	BcabD6B2_19090	BcabD6B2_24340	BcabD6B2_33360	BcabD6B2_50160
		BcabD6B2_08160	BcabD6B2_08160	BcabD6B2_19420	BcabD6B2_24350	BcabD6B2_33380	BcabD6B2_50180
		BcabD6B2_08210	BcabD6B2_08210	BcabD6B2_19800	BcabD6B2_25810	BcabD6B2_36220	BcabD6B2_56760
		BcabD6B2_08250	BcabD6B2_08250	BcabD6B2_19820	BcabD6B2_25820	BcabD6B2_37020	BcabD6B2_58050
		BcabD6B2_08280	BcabD6B2_08260	BcabD6B2_19970	BcabD6B2_27490	BcabD6B2_37690
		BcabD6B2_08290	BcabD6B2_08280	BcabD6B2_20020	BcabD6B2_27500	BcabD6B2_39500
		BcabD6B2_08330	BcabD6B2_08330	BcabD6B2_20180	BcabD6B2_27510	BcabD6B2_39550
		BcabD6B2_08360	BcabD6B2_08360	BcabD6B2_20330	BcabD6B2_28070	BcabD6B2_39580
		BcabD6B2_08380	BcabD6B2_08380	BcabD6B2_21410	BcabD6B2_28080	BcabD6B2_41050
		BcabD6B2_08400	BcabD6B2_08400	BcabD6B2_21450	BcabD6B2_28320	BcabD6B2_41140
		BcabD6B2_08460	BcabD6B2_08460	BcabD6B2_21510	BcabD6B2_28380	BcabD6B2_41470
		BcabD6B2_08470	BcabD6B2_08500	BcabD6B2_21580	BcabD6B2_28420	BcabD6B2_41740
		BcabD6B2_08500	BcabD6B2_08520	BcabD6B2_21640	BcabD6B2_29340	BcabD6B2_42060
		BcabD6B2_08520	BcabD6B2_08540	BcabD6B2_22090	BcabD6B2_30980	BcabD6B2_42300
		BcabD6B2_08540	BcabD6B2_08570	BcabD6B2_22130	BcabD6B2_31960	BcabD6B2_42400
		BcabD6B2_08570	BcabD6B2_08610	BcabD6B2_22160	BcabD6B2_31970	BcabD6B2_42440
		BcabD6B2_08610	BcabD6B2_08840	BcabD6B2_22200	BcabD6B2_31980	BcabD6B2_42480
		BcabD6B2_08630	BcabD6B2_08860	BcabD6B2_22650	BcabD6B2_32520	BcabD6B2_42500
		BcabD6B2_08840	BcabD6B2_08890	BcabD6B2_22760	BcabD6B2_32760	BcabD6B2_43610
		BcabD6B2_08860	BcabD6B2_08900	BcabD6B2_23610	BcabD6B2_33700	BcabD6B2_44100
		BcabD6B2_08890	BcabD6B2_08940	BcabD6B2_24270	BcabD6B2_33750	BcabD6B2_44510
		BcabD6B2_08900	BcabD6B2_08970	BcabD6B2_25770	BcabD6B2_36950	BcabD6B2_44560
		BcabD6B2_08940	BcabD6B2_09030	BcabD6B2_25780	BcabD6B2_36960	BcabD6B2_44570
		BcabD6B2_08970	BcabD6B2_09050	BcabD6B2_25830	BcabD6B2_37070	BcabD6B2_45060
		BcabD6B2_08980	BcabD6B2_09060	BcabD6B2_26650	BcabD6B2_38160	BcabD6B2_45090
		BcabD6B2_09030	BcabD6B2_09070	BcabD6B2_26720	BcabD6B2_38170	BcabD6B2_45100
		BcabD6B2_09050	BcabD6B2_09690	BcabD6B2_26730	BcabD6B2_39510	BcabD6B2_45120
		BcabD6B2_09060	BcabD6B2_09720	BcabD6B2_27480	BcabD6B2_39520	BcabD6B2_47600
		BcabD6B2_09070	BcabD6B2_09730	BcabD6B2_27530	BcabD6B2_39560	BcabD6B2_47610
		BcabD6B2_09090	BcabD6B2_09740	BcabD6B2_27560	BcabD6B2_39630	BcabD6B2_47650
		BcabD6B2_09690	BcabD6B2_09750	BcabD6B2_28000	BcabD6B2_39640	BcabD6B2_47670
		BcabD6B2_09730	BcabD6B2_09810	BcabD6B2_28060	BcabD6B2_39650	BcabD6B2_48020
		BcabD6B2_09740	BcabD6B2_09820	BcabD6B2_28100	BcabD6B2_39690	BcabD6B2_48030
		BcabD6B2_09750	BcabD6B2_09860	BcabD6B2_28340	BcabD6B2_39700	BcabD6B2_48040
		BcabD6B2_09810	BcabD6B2_10140	BcabD6B2_28710	BcabD6B2_40040	BcabD6B2_48960
		BcabD6B2_09820	BcabD6B2_10150	BcabD6B2_29080	BcabD6B2_40050	BcabD6B2_49050
		BcabD6B2_09860	BcabD6B2_10200	BcabD6B2_29390	BcabD6B2_40070	BcabD6B2_49080
		BcabD6B2_10140	BcabD6B2_10250	BcabD6B2_30410	BcabD6B2_40080	BcabD6B2_49190
		BcabD6B2_10150	BcabD6B2_10260	BcabD6B2_30910	BcabD6B2_40110	BcabD6B2_49220
		BcabD6B2_10200	BcabD6B2_10290	BcabD6B2_32020	BcabD6B2_40170	BcabD6B2_51250
		BcabD6B2_10250	BcabD6B2_10300	BcabD6B2_33330	BcabD6B2_40210	BcabD6B2_53650
		BcabD6B2_10260	BcabD6B2_10330	BcabD6B2_33710	BcabD6B2_41110	BcabD6B2_53760
		BcabD6B2_10290	BcabD6B2_10340	BcabD6B2_33730	BcabD6B2_41480	BcabD6B2_53790
		BcabD6B2_10300	BcabD6B2_10360	BcabD6B2_33790	BcabD6B2_41500	BcabD6B2_54150
		BcabD6B2_10330	BcabD6B2_10430	BcabD6B2_36250	BcabD6B2_41530	BcabD6B2_54200
		BcabD6B2_10360	BcabD6B2_10440	BcabD6B2_36980	BcabD6B2_42260	BcabD6B2_54260
		BcabD6B2_10430	BcabD6B2_12240	BcabD6B2_37000	BcabD6B2_42270	BcabD6B2_54290
		BcabD6B2_10440	BcabD6B2_12420	BcabD6B2_37060	BcabD6B2_42290	BcabD6B2_54320
		BcabD6B2_12240	BcabD6B2_12440	BcabD6B2_37720	BcabD6B2_42310	BcabD6B2_54810
		BcabD6B2_12420	BcabD6B2_13010	BcabD6B2_37760	BcabD6B2_42520	BcabD6B2_55250
		BcabD6B2_12440	BcabD6B2_13030	BcabD6B2_38090	BcabD6B2_42540	BcabD6B2_55790
		BcabD6B2_13010	BcabD6B2_13060	BcabD6B2_38130	BcabD6B2_42930	BcabD6B2_58250
		BcabD6B2_13030	BcabD6B2_13300	BcabD6B2_39610	BcabD6B2_43050	BcabD6B2_58440
		BcabD6B2_13060	BcabD6B2_13310	BcabD6B2_39660	BcabD6B2_43420
		BcabD6B2_13300	BcabD6B2_13340	BcabD6B2_40130	BcabD6B2_44460
		BcabD6B2_13310	BcabD6B2_13350	BcabD6B2_40160	BcabD6B2_44600
		BcabD6B2_13340	BcabD6B2_13680	BcabD6B2_40190	BcabD6B2_45330
		BcabD6B2_13350	BcabD6B2_13700	BcabD6B2_41100	BcabD6B2_46250
		BcabD6B2_13660	BcabD6B2_13720	BcabD6B2_41560	BcabD6B2_48970
		BcabD6B2_13680	BcabD6B2_13850	BcabD6B2_41620	BcabD6B2_51290
		BcabD6B2_13700	BcabD6B2_13860	BcabD6B2_41810	BcabD6B2_51300
		BcabD6B2_13720	BcabD6B2_13910	BcabD6B2_42120	BcabD6B2_51310
		BcabD6B2_13850	BcabD6B2_14290	BcabD6B2_42140	BcabD6B2_52130
		BcabD6B2_13890	BcabD6B2_14330	BcabD6B2_42250	BcabD6B2_52140
		BcabD6B2_13910	BcabD6B2_14370	BcabD6B2_42330	BcabD6B2_52150
		BcabD6B2_14270	BcabD6B2_14380	BcabD6B2_42340	BcabD6B2_54300
		BcabD6B2_14290	BcabD6B2_14710	BcabD6B2_42470	BcabD6B2_54330
		BcabD6B2_14330	BcabD6B2_14740	BcabD6B2_42560	BcabD6B2_54350
		BcabD6B2_14370	BcabD6B2_14770	BcabD6B2_42570	BcabD6B2_54360
		BcabD6B2_14380	BcabD6B2_15950	BcabD6B2_42580	BcabD6B2_54370
		BcabD6B2_14710	BcabD6B2_15980	BcabD6B2_42730	BcabD6B2_55310
		BcabD6B2_14740	BcabD6B2_16010	BcabD6B2_42870	BcabD6B2_55830
		BcabD6B2_14770	BcabD6B2_16810	BcabD6B2_42890	BcabD6B2_56690
		BcabD6B2_15940	BcabD6B2_16830	BcabD6B2_42940	BcabD6B2_56740
		BcabD6B2_15950	BcabD6B2_16850	BcabD6B2_43500	BcabD6B2_56750
		BcabD6B2_15980	BcabD6B2_16880	BcabD6B2_44110	BcabD6B2_58030
		BcabD6B2_16010	BcabD6B2_16900	BcabD6B2_44430	BcabD6B2_58040
		BcabD6B2_16040	BcabD6B2_17130	BcabD6B2_44530	BcabD6B2_58600
		BcabD6B2_16810	BcabD6B2_17170	BcabD6B2_45070	BcabD6B2_58610
		BcabD6B2_16830	BcabD6B2_17200	BcabD6B2_45080	BcabD6B2_58640
		BcabD6B2_16850	BcabD6B2_17230	BcabD6B2_45160
		BcabD6B2_16860	BcabD6B2_17250	BcabD6B2_45190
		BcabD6B2_16880	BcabD6B2_17260	BcabD6B2_45400
		BcabD6B2_16900	BcabD6B2_17280	BcabD6B2_46020
		BcabD6B2_17130	BcabD6B2_17290	BcabD6B2_46220
		BcabD6B2_17170	BcabD6B2_17310	BcabD6B2_46640
		BcabD6B2_17200	BcabD6B2_17460	BcabD6B2_46710
		BcabD6B2_17230	BcabD6B2_17490	BcabD6B2_49180
		BcabD6B2_17260	BcabD6B2_17510	BcabD6B2_50140
		BcabD6B2_17280	BcabD6B2_17550	BcabD6B2_51260
		BcabD6B2_17290	BcabD6B2_17610	BcabD6B2_51280
		BcabD6B2_17310	BcabD6B2_18040	BcabD6B2_53620
		BcabD6B2_17460	BcabD6B2_18060	BcabD6B2_53680
		BcabD6B2_17490	BcabD6B2_18090	BcabD6B2_53830
		BcabD6B2_17500	BcabD6B2_18120	BcabD6B2_53860
		BcabD6B2_17510	BcabD6B2_18180	BcabD6B2_54170
		BcabD6B2_17540	BcabD6B2_18230	BcabD6B2_54220
		BcabD6B2_17550	BcabD6B2_18270	BcabD6B2_54770
		BcabD6B2_17610	BcabD6B2_18300	BcabD6B2_55810
		BcabD6B2_18040	BcabD6B2_18360	BcabD6B2_56720
		BcabD6B2_18060	BcabD6B2_18390
		BcabD6B2_18090	BcabD6B2_18410
		BcabD6B2_18120	BcabD6B2_18940
		BcabD6B2_18180	BcabD6B2_18970
		BcabD6B2_18230	BcabD6B2_19010
		BcabD6B2_18250	BcabD6B2_19030
		BcabD6B2_18270	BcabD6B2_19050
		BcabD6B2_18300	BcabD6B2_19080
		BcabD6B2_18360	BcabD6B2_19100
		BcabD6B2_18390	BcabD6B2_19410
		BcabD6B2_18400	BcabD6B2_19440
		BcabD6B2_18410	BcabD6B2_19460
		BcabD6B2_18940	BcabD6B2_19470
		BcabD6B2_18970	BcabD6B2_19490
		BcabD6B2_19010	BcabD6B2_19510
		BcabD6B2_19030	BcabD6B2_19840
		BcabD6B2_19050	BcabD6B2_19860
		BcabD6B2_19080	BcabD6B2_19880
		BcabD6B2_19100	BcabD6B2_19910
		BcabD6B2_19390	BcabD6B2_19940
		BcabD6B2_19410	BcabD6B2_19980
		BcabD6B2_19430	BcabD6B2_19990
		BcabD6B2_19440	BcabD6B2_20030
		BcabD6B2_19460	BcabD6B2_20230
		BcabD6B2_19470	BcabD6B2_20250
		BcabD6B2_19490	BcabD6B2_20290
		BcabD6B2_19840	BcabD6B2_20340
		BcabD6B2_19860	BcabD6B2_20360
		BcabD6B2_19880	BcabD6B2_20370
		BcabD6B2_19910	BcabD6B2_20400
		BcabD6B2_19940	BcabD6B2_20410
		BcabD6B2_19980	BcabD6B2_21050
		BcabD6B2_19990	BcabD6B2_21060
		BcabD6B2_20030	BcabD6B2_21070
		BcabD6B2_20200	BcabD6B2_21090
		BcabD6B2_20230	BcabD6B2_21360
		BcabD6B2_20250	BcabD6B2_21370
		BcabD6B2_20290	BcabD6B2_21420
		BcabD6B2_20340	BcabD6B2_21430
		BcabD6B2_20360	BcabD6B2_21470
		BcabD6B2_20370	BcabD6B2_21520
		BcabD6B2_20400	BcabD6B2_21550
		BcabD6B2_20410	BcabD6B2_21590
		BcabD6B2_21050	BcabD6B2_21620
		BcabD6B2_21060	BcabD6B2_21660
		BcabD6B2_21070	BcabD6B2_22040
		BcabD6B2_21090	BcabD6B2_22080
		BcabD6B2_21360	BcabD6B2_22100
		BcabD6B2_21370	BcabD6B2_22170
		BcabD6B2_21420	BcabD6B2_22190
		BcabD6B2_21430	BcabD6B2_22230
		BcabD6B2_21470	BcabD6B2_22660
		BcabD6B2_21520	BcabD6B2_22690
		BcabD6B2_21550	BcabD6B2_22700
		BcabD6B2_21590	BcabD6B2_22750
		BcabD6B2_21620	BcabD6B2_22770
		BcabD6B2_21640	BcabD6B2_24230
		BcabD6B2_21660	BcabD6B2_24260
		BcabD6B2_22040	BcabD6B2_24320
		BcabD6B2_22050	BcabD6B2_24360
		BcabD6B2_22080	BcabD6B2_24400
		BcabD6B2_22100	BcabD6B2_24420
		BcabD6B2_22170	BcabD6B2_25260
		BcabD6B2_22190	BcabD6B2_25300
		BcabD6B2_22230	BcabD6B2_25310
		BcabD6B2_22660	BcabD6B2_25330
		BcabD6B2_22690	BcabD6B2_25350
		BcabD6B2_22700	BcabD6B2_25760
		BcabD6B2_22750	BcabD6B2_25800
		BcabD6B2_22770	BcabD6B2_26460
		BcabD6B2_23580	BcabD6B2_26640
		BcabD6B2_23620	BcabD6B2_26660
		BcabD6B2_24230	BcabD6B2_26710
		BcabD6B2_24260	BcabD6B2_27410
		BcabD6B2_24320	BcabD6B2_27460
		BcabD6B2_24360	BcabD6B2_27470
		BcabD6B2_24400	BcabD6B2_27520
		BcabD6B2_24420	BcabD6B2_27540
		BcabD6B2_25260	BcabD6B2_28030
		BcabD6B2_25280	BcabD6B2_28050
		BcabD6B2_25300	BcabD6B2_28090
		BcabD6B2_25310	BcabD6B2_28110
		BcabD6B2_25330	BcabD6B2_28150
		BcabD6B2_25350	BcabD6B2_28160
		BcabD6B2_25760	BcabD6B2_28260
		BcabD6B2_25800	BcabD6B2_28290
		BcabD6B2_26460	BcabD6B2_28310
		BcabD6B2_26640	BcabD6B2_28330
		BcabD6B2_26660	BcabD6B2_28350
		BcabD6B2_26710	BcabD6B2_28370
		BcabD6B2_27410	BcabD6B2_28390
		BcabD6B2_27460	BcabD6B2_28400
		BcabD6B2_27470	BcabD6B2_29070
		BcabD6B2_27520	BcabD6B2_29090
		BcabD6B2_27540	BcabD6B2_29110
		BcabD6B2_28030	BcabD6B2_29120
		BcabD6B2_28090	BcabD6B2_29140
		BcabD6B2_28110	BcabD6B2_29260
		BcabD6B2_28150	BcabD6B2_29270
		BcabD6B2_28160	BcabD6B2_29300
		BcabD6B2_28260	BcabD6B2_29360
		BcabD6B2_28290	BcabD6B2_29400
		BcabD6B2_28310	BcabD6B2_30400
		BcabD6B2_28330	BcabD6B2_30420
		BcabD6B2_28350	BcabD6B2_30440
		BcabD6B2_28370	BcabD6B2_30470
		BcabD6B2_28390	BcabD6B2_30500
		BcabD6B2_28400	BcabD6B2_30920
		BcabD6B2_29070	BcabD6B2_30940
		BcabD6B2_29090	BcabD6B2_31000
		BcabD6B2_29110	BcabD6B2_31950
		BcabD6B2_29120	BcabD6B2_31990
		BcabD6B2_29140	BcabD6B2_32000
		BcabD6B2_29260	BcabD6B2_32040
		BcabD6B2_29300	BcabD6B2_33320
		BcabD6B2_29340	BcabD6B2_33350
		BcabD6B2_29360	BcabD6B2_33370
		BcabD6B2_29380	BcabD6B2_33460
		BcabD6B2_29400	BcabD6B2_33720
		BcabD6B2_30380	BcabD6B2_33740
		BcabD6B2_30400	BcabD6B2_35390
		BcabD6B2_30420	BcabD6B2_35900
		BcabD6B2_30440	BcabD6B2_35910
		BcabD6B2_30470	BcabD6B2_35950
		BcabD6B2_30500	BcabD6B2_36230
		BcabD6B2_30920	BcabD6B2_36260
		BcabD6B2_30940	BcabD6B2_36750
		BcabD6B2_30960	BcabD6B2_36970
		BcabD6B2_31000	BcabD6B2_36990
		BcabD6B2_31950	BcabD6B2_37010
		BcabD6B2_31990	BcabD6B2_37030
		BcabD6B2_32000	BcabD6B2_37680
		BcabD6B2_32040	BcabD6B2_37700
		BcabD6B2_33320	BcabD6B2_37710
		BcabD6B2_33350	BcabD6B2_37730
		BcabD6B2_33370	BcabD6B2_38070
		BcabD6B2_33460	BcabD6B2_38080
		BcabD6B2_33720	BcabD6B2_38100
		BcabD6B2_33740	BcabD6B2_38110
		BcabD6B2_35390	BcabD6B2_38140
		BcabD6B2_35900	BcabD6B2_39530
		BcabD6B2_35910	BcabD6B2_39570
		BcabD6B2_35940	BcabD6B2_39620
		BcabD6B2_35950	BcabD6B2_39670
		BcabD6B2_36230	BcabD6B2_40030
		BcabD6B2_36260	BcabD6B2_40060
		BcabD6B2_36750	BcabD6B2_40090
		BcabD6B2_36970	BcabD6B2_40100
		BcabD6B2_36990	BcabD6B2_40140
		BcabD6B2_37030	BcabD6B2_40180
		BcabD6B2_37680	BcabD6B2_40200
		BcabD6B2_37700	BcabD6B2_40990
		BcabD6B2_37710	BcabD6B2_41030
		BcabD6B2_37730	BcabD6B2_41070
		BcabD6B2_38070	BcabD6B2_41090
		BcabD6B2_38080	BcabD6B2_41120
		BcabD6B2_38100	BcabD6B2_41130
		BcabD6B2_38110	BcabD6B2_41160
		BcabD6B2_38140	BcabD6B2_41450
		BcabD6B2_38180	BcabD6B2_41520
		BcabD6B2_39530	BcabD6B2_41540
		BcabD6B2_39570	BcabD6B2_41550
		BcabD6B2_39580	BcabD6B2_41570
		BcabD6B2_39670	BcabD6B2_41610
		BcabD6B2_40030	BcabD6B2_41700
		BcabD6B2_40060	BcabD6B2_41720
		BcabD6B2_40090	BcabD6B2_41750
		BcabD6B2_40140	BcabD6B2_41760
		BcabD6B2_40180	BcabD6B2_41780
		BcabD6B2_40200	BcabD6B2_41790
		BcabD6B2_40990	BcabD6B2_41820
		BcabD6B2_41010	BcabD6B2_41840
		BcabD6B2_41030	BcabD6B2_41850
		BcabD6B2_41050	BcabD6B2_42050
		BcabD6B2_41070	BcabD6B2_42080
		BcabD6B2_41090	BcabD6B2_42090
		BcabD6B2_41100	BcabD6B2_42110
		BcabD6B2_41120	BcabD6B2_42130
		BcabD6B2_41130	BcabD6B2_42240
		BcabD6B2_41160	BcabD6B2_42280
		BcabD6B2_41450	BcabD6B2_42320
		BcabD6B2_41540	BcabD6B2_42370
		BcabD6B2_41570	BcabD6B2_42410
		BcabD6B2_41610	BcabD6B2_42450
		BcabD6B2_41700	BcabD6B2_42490
		BcabD6B2_41710	BcabD6B2_42530
		BcabD6B2_41720	BcabD6B2_42880
		BcabD6B2_41750	BcabD6B2_42910
		BcabD6B2_41760	BcabD6B2_42920
		BcabD6B2_41780	BcabD6B2_42950
		BcabD6B2_41820	BcabD6B2_42980
		BcabD6B2_41840	BcabD6B2_43000
		BcabD6B2_41850	BcabD6B2_43060
		BcabD6B2_42050	BcabD6B2_43070
		BcabD6B2_42080	BcabD6B2_43080
		BcabD6B2_42090	BcabD6B2_43600
		BcabD6B2_42110	BcabD6B2_43630
		BcabD6B2_42130	BcabD6B2_43650
		BcabD6B2_42240	BcabD6B2_44020
		BcabD6B2_42280	BcabD6B2_44040
		BcabD6B2_42320	BcabD6B2_44080
		BcabD6B2_42370	BcabD6B2_44090
		BcabD6B2_42410	BcabD6B2_44400
		BcabD6B2_42450	BcabD6B2_44440
		BcabD6B2_42470	BcabD6B2_44480
		BcabD6B2_42490	BcabD6B2_44520
		BcabD6B2_42500	BcabD6B2_44540
		BcabD6B2_42880	BcabD6B2_44550
		BcabD6B2_42910	BcabD6B2_44610
		BcabD6B2_42920	BcabD6B2_44630
		BcabD6B2_42950	BcabD6B2_44650
		BcabD6B2_42980	BcabD6B2_45050
		BcabD6B2_43000	BcabD6B2_45110
		BcabD6B2_43060	BcabD6B2_45140
		BcabD6B2_43070	BcabD6B2_45170
		BcabD6B2_43430	BcabD6B2_45350
		BcabD6B2_43600	BcabD6B2_45380
		BcabD6B2_43630	BcabD6B2_45760
		BcabD6B2_43650	BcabD6B2_45980
		BcabD6B2_44000	BcabD6B2_46230
		BcabD6B2_44020	BcabD6B2_46260
		BcabD6B2_44040	BcabD6B2_46630
		BcabD6B2_44080	BcabD6B2_46650
		BcabD6B2_44090	BcabD6B2_46730
		BcabD6B2_44400	BcabD6B2_46750
		BcabD6B2_44440	BcabD6B2_47620
		BcabD6B2_44480	BcabD6B2_47660
		BcabD6B2_44520	BcabD6B2_48900
		BcabD6B2_44550	BcabD6B2_48940
		BcabD6B2_44560	BcabD6B2_48980
		BcabD6B2_44570	BcabD6B2_48990
		BcabD6B2_44630	BcabD6B2_49030
		BcabD6B2_44650	BcabD6B2_49060
		BcabD6B2_44730	BcabD6B2_49140
		BcabD6B2_45050	BcabD6B2_49160
		BcabD6B2_45060	BcabD6B2_49200
		BcabD6B2_45100	BcabD6B2_49210
		BcabD6B2_45110	BcabD6B2_50750
		BcabD6B2_45120	BcabD6B2_51270
		BcabD6B2_45140	BcabD6B2_51320
		BcabD6B2_45170	BcabD6B2_52110
		BcabD6B2_45350	BcabD6B2_52120
		BcabD6B2_45380	BcabD6B2_52180
		BcabD6B2_45760	BcabD6B2_52830
		BcabD6B2_45980	BcabD6B2_53610
		BcabD6B2_46230	BcabD6B2_53630
		BcabD6B2_46260	BcabD6B2_53660
		BcabD6B2_46630	BcabD6B2_53690
		BcabD6B2_46650	BcabD6B2_53730
		BcabD6B2_46730	BcabD6B2_53770
		BcabD6B2_46750	BcabD6B2_53840
		BcabD6B2_47620	BcabD6B2_53850
		BcabD6B2_47650	BcabD6B2_54130
		BcabD6B2_47660	BcabD6B2_54160
		BcabD6B2_48750	BcabD6B2_54180
		BcabD6B2_48760	BcabD6B2_54210
		BcabD6B2_48900	BcabD6B2_54230
		BcabD6B2_48940	BcabD6B2_54240
		BcabD6B2_48980	BcabD6B2_54270
		BcabD6B2_48990	BcabD6B2_54310
		BcabD6B2_49030	BcabD6B2_54380
		BcabD6B2_49060	BcabD6B2_54740
		BcabD6B2_49140	BcabD6B2_54760
		BcabD6B2_49160	BcabD6B2_54780
		BcabD6B2_49200	BcabD6B2_54800
		BcabD6B2_49210	BcabD6B2_55200
		BcabD6B2_49220	BcabD6B2_55210
		BcabD6B2_50180	BcabD6B2_55270
		BcabD6B2_50750	BcabD6B2_55330
		BcabD6B2_51270	BcabD6B2_55740
		BcabD6B2_51320	BcabD6B2_55750
		BcabD6B2_52090	BcabD6B2_55760
		BcabD6B2_52110	BcabD6B2_55800
		BcabD6B2_52120	BcabD6B2_55820
		BcabD6B2_52180	BcabD6B2_55840
		BcabD6B2_52830	BcabD6B2_56680
		BcabD6B2_53610	BcabD6B2_56700
		BcabD6B2_53630	BcabD6B2_56730
		BcabD6B2_53660	BcabD6B2_58060
		BcabD6B2_53690	BcabD6B2_58080
		BcabD6B2_53730	BcabD6B2_58090
		BcabD6B2_53770	BcabD6B2_58270
		BcabD6B2_53850	BcabD6B2_58400
		BcabD6B2_53860	BcabD6B2_58450
		BcabD6B2_54130	BcabD6B2_58510
		BcabD6B2_54160	BcabD6B2_58520
		BcabD6B2_54180	BcabD6B2_58620
		BcabD6B2_54210	BcabD6B2_58650
		BcabD6B2_54230	BcabD6B2_58660
		BcabD6B2_54240
		BcabD6B2_54270
		BcabD6B2_54310
		BcabD6B2_54380
		BcabD6B2_54740
		BcabD6B2_54760
		BcabD6B2_54780
		BcabD6B2_54800
		BcabD6B2_54810
		BcabD6B2_55200
		BcabD6B2_55210
		BcabD6B2_55250
		BcabD6B2_55270
		BcabD6B2_55330
		BcabD6B2_55740
		BcabD6B2_55750
		BcabD6B2_55760
		BcabD6B2_55800
		BcabD6B2_55820
		BcabD6B2_55840
		BcabD6B2_56680
		BcabD6B2_56700
		BcabD6B2_56730
		BcabD6B2_57570
		BcabD6B2_57580
		BcabD6B2_58060
		BcabD6B2_58270
		BcabD6B2_58400
		BcabD6B2_58450
		BcabD6B2_58510
		BcabD6B2_58620
	ves1c genes in each cluster are highlighted

## Sheet: Table S3
	Table S3A Estimated function of set of genes in each cluster by delta-blast for functional motif identification
	cluster ID	# of genes in each cluster	# of hits*	subject ID*	subject annotation*	% identity**	aligned length**	e-value**	bit-score**
	cluster 01	450	393	gnl|CDD|315457	pfam12785, VESA1_N, Variant erythrocyte surface antigen-1. This family represents the N-terminal of the variant erythrocyte surface antigen 1, versions a and b, of Babesia. Babesia bovis is a tick-borne, intra-erythrocytic, protozoal parasite of cattle that shares many lifestyle parallels with the most virulent of the human malarial parasites, Plasmodium falciparum. Babesia uses antigenic variati…	24.38	242	4.12e-131	405
	cluster 02	161	107	gnl|CDD|315457	pfam12785, VESA1_N, Variant erythrocyte surface antigen-1. This family represents the N-terminal of the variant erythrocyte surface antigen 1, versions a and b, of Babesia. Babesia bovis is a tick-borne, intra-erythrocytic, protozoal parasite of cattle that shares many lifestyle parallels with the most virulent of the human malarial parasites, Plasmodium falciparum. Babesia uses antigenic variati…	25.541	231	7.26e-112	354
	cluster 03	141	67	gnl|CDD|238827	cd01650, RT_nLTR_like, RT_nLTR: Non-LTR (long terminal repeat) retrotransposon and non-LTR retrovirus reverse transcriptase (RT). This subfamily contains both non-LTR retrotransposons and non-LTR retrovirus RTs. RTs catalyze the conversion of single-stranded RNA into double-stranded DNA for integration into host chromosomes. RT is a multifunctional enzyme with RNA-directed DNA polymerase, DNA dir…	25.373	268	7.56e-68	223
	cluster 04	114	101	gnl|CDD|315457	pfam12785, VESA1_N, Variant erythrocyte surface antigen-1. This family represents the N-terminal of the variant erythrocyte surface antigen 1, versions a and b, of Babesia. Babesia bovis is a tick-borne, intra-erythrocytic, protozoal parasite of cattle that shares many lifestyle parallels with the most virulent of the human malarial parasites, Plasmodium falciparum. Babesia uses antigenic variati…	27.5	280	3.1e-140	432
	cluster 05	65	30	gnl|CDD|315457	pfam12785, VESA1_N, Variant erythrocyte surface antigen-1. This family represents the N-terminal of the variant erythrocyte surface antigen 1, versions a and b, of Babesia. Babesia bovis is a tick-borne, intra-erythrocytic, protozoal parasite of cattle that shares many lifestyle parallels with the most virulent of the human malarial parasites, Plasmodium falciparum. Babesia uses antigenic variati…	28.016	257	1.92e-37	146
	cluster 06	58	15	gnl|CDD|338652	pfam13254, DUF4045, Domain of unknown function (DUF4045). This presumed domain is functionally uncharacterized. This domain family is found in bacteria and eukaryotes, and is typically between 384 and 430 amino acids in length.	9.756	164	1.31e-18	87.6
	cluster 07	45	27	gnl|CDD|315457	pfam12785, VESA1_N, Variant erythrocyte surface antigen-1. This family represents the N-terminal of the variant erythrocyte surface antigen 1, versions a and b, of Babesia. Babesia bovis is a tick-borne, intra-erythrocytic, protozoal parasite of cattle that shares many lifestyle parallels with the most virulent of the human malarial parasites, Plasmodium falciparum. Babesia uses antigenic variati…	25.704	284	6.88e-126	382
	cluster 08	31	14	gnl|CDD|315457	pfam12785, VESA1_N, Variant erythrocyte surface antigen-1. This family represents the N-terminal of the variant erythrocyte surface antigen 1, versions a and b, of Babesia. Babesia bovis is a tick-borne, intra-erythrocytic, protozoal parasite of cattle that shares many lifestyle parallels with the most virulent of the human malarial parasites, Plasmodium falciparum. Babesia uses antigenic variati…	29.592	98	2.03e-45	160
	cluster 09	27	14	gnl|CDD|317802	pfam15449, Retinal, Retinal protein. This family of proteins is found in the photoreceptor cells of the retina. Mutations of the gene encoding this protein have been associated with retinal disorders such as retinitis pigmentosa and late-onset progressive retinal atrophy. The function of this family of proteins is unknown, but it is likely to be important in the development and function of the re…	22	100	6.42e-13	68.7
	cluster 10	19	2	gnl|CDD|133454	cd05312, NAD_bind_1_malic_enz, NAD(P) binding domain of malic enzyme (ME), subgroup 1. Malic enzyme (ME), a member of the amino acid dehydrogenase (DH)-like domain family, catalyzes the oxidative decarboxylation of L-malate to pyruvate in the presence of cations (typically Mg++ or Mn++) with the concomitant reduction of cofactor NAD+ or NADP+. ME has been found in all organisms, and plays importa…	19.417	103	0.077	34
	cluster 11	19	5	gnl|CDD|214950	smart00978, Tim44, Tim44 is an essential component of the machinery that mediates the translocation of nuclear-encoded proteins across the mitochondrial inner membrane. Tim44 is thought to bind phospholipids of the mitochondrial inner membrane both by electrostatic interactions and by penetrating the polar head group region.	27.381	84	2.9	28.9
	* values for the most hits are shown
	** the best value for the most hits are shown
	Table S3B Estimated function of set of genes in each cluster by blastp for homologus gene identification
	cluster ID	# of genes in each cluster	# of hits*	subject ID*	subject annotation*	% identity**	aligned length**	e-value**	bit-score**
	cluster 01	450	259	ref|XP_028872423.1|	uncharacterized protein BXIN_1821 [Babesia sp. Xinjiang]	31.472	931	9.31e-99	338
	cluster 02	161	1	ref|XP_028872535.1|	uncharacterized protein BXIN_0957 [Babesia sp. Xinjiang]	29.654	924	4.15e-76	284
	cluster 03	141	80	ref|XP_012770853.1|	hypothetical protein, conserved [Babesia bigemina]	47.368	1121	0	1058
	cluster 04	114	10	ref|XP_028870340.1|	uncharacterized protein BXIN_1601 [Babesia sp. Xinjiang]	29.683	977	9.56e-88	316
	cluster 05	65	1	ref|XP_001611840.1|	variant erythrocyte surface antigen-1 family protein [Babesia bovis T2Bo]	27.014	844	9.01e-59	232
	cluster 06	58	0	NA	NA	NA	NA	NA	NA
	cluster 07	45	4	ref|XP_028871090.1|	uncharacterized protein BXIN_1819 [Babesia sp. Xinjiang]	32.513	772	1.23e-93	333
	cluster 08	31	2	ref|XP_028870691.1|	uncharacterized protein BXIN_2430 [Babesia sp. Xinjiang]	33.333	801	1.08e-85	311
	cluster 09	27	0	NA	NA	NA	NA	NA	NA
	cluster 10	19	0	NA	NA	NA	NA	NA	NA
	cluster 11	19	1	ref|XP_028866086.1|	FATC domain-containing protein [Babesia ovata]	51.503	3559	0	3357
	* values for the most hits are shown
	** the best value for the most hits are shown

## Sheet: Table S4
	Table S4 Repeat sequences
	repeat ID	repeat length	number of appearances	total repeat length*1	Is it a part of CDS?*2	Is it a part of CDS (coverage > 80%)?*3	description of CDS	Pfam	repert sequence
	R=8	7908	112	707204	Yes	No	FAM179A, putative	NA	CATCTCGACGGCCAGCCGTTTACCGCGTCGCTGCTTCAGCCCTAACTCACTACTGCCAGGTTTGGTCACGTCCCTCTCCCAGTCACAAACCGTCACGCCATCCATCGCCATTGCCATAATGAGAAGACAGTTGCAGTAACGCATCCTACCAGTCAAGCCCTGCGACCCTTGGACTCCGCCAATCCCAGTAGACGGGGCAGTGACGGTATGGCTTCAATAAAAGTGCGGCACTACCATTAGCCACTAAACCCAACCAAAAATGGGGGACGCCTACCCTTGGTTGTCATGTACCTCGGCAACCACATCATGGACGCGCTCAAGTCACAGGCCACTACCGCGTCGGTTGGCCAACAAGTCTCAGCTTTCCAGGTGTATTGAGCAACGTAAGCCACACCGACA…
	R=9	4018	313	488903	Yes	Yes	reverse-transcriptase domain containing protein,putative	NA	AAGGTACGTAGGGCAGGTCCCATACCGGGTTGCAAGATTGTAACTCTTCTAAAATGGTGAGAAAAGGAGGCACGAGGGAACGCAACGCTGAAATGCGTGACCACGTACCGCCCACCGCACATAGCCACGGAACTACGCCAACAGCTCAAGAACGAGCGACCTACGAAGACGCAGATGCAATGGACATTGACAGCGAACACGAACAAGCTGATATGAACGCGCATCTGGCCAGAATAGCCGACGAACAAGAGCAAAGGGAGCGCGCGCGTGCACACACACACAATGCACACGCGGAAGATCTTCTCGAAGAATCGATGATCCTAGCAGGACAAGATGAAGAAAAGCTCTGTCAATCAGAGCACTACATCCCTACCCCGCTCAGCCTTTCGGAGGAAGAGG…
	R=3	1080	439	374629	Yes	No	hypothetical protein, conserved, ves1c	NA	TGTTCCTGCGACTCCGTCGTCCACTGCGGTGGTGTCCTCCCCTTGTTATATCGTCATGGATTTCAGTTCTACAGTGCGGATAATTTGAGCGGTGGGGGTAATGGAAATGATGAAACTAAAAGAACCTGCGAAAACTTCCACTCCCAACTCCAATCCGTCATCACCGGCGATCCACTTTCCAACCTGCTAACATCCATCGACGACTTCCTCTACGCCATCCGATGGGACTTCTTCTCCAAACTCTCCGCCTTCTGGACCATCTACATATGCCTCATACTGTACACATTCTTCTTCCTACTCGACACATTACATTTACGCTCACACCTCAAACTCACGTCATCACACACGGTCCCACCCCTCGCCCTACTCACTTCGGGCAAACCTCTACCAATCACGAAA…
	R=122	6242	49	295802	Yes	No	phosphatidylinositol 3-and 4-kinase family protein, putative	NA	ACTCCCAGCTTCTGGTAACATGCTTACACTGGATGGACACATTTCAATAGCAGCGCAGTCTTGATTCCTGTGCGACGAAGTTGGGGGGGAACTGCCGTCGCTTTCAGTAACATCCACAACTACAAAATCCGAAGCAGCTTTTACCCGGGGCATTCTAAGGGTTATTGAACGATTCAGATCAACCATCCGCGAAAGCAAAAGTAATGGTGCACTAAGGCGGCGGCTGTTGGAGTTCATCAGTCTGCATGACGCCAAAATGTGCTCGACCCCGATACCCGTACCGCCTCTTGAATTCATTAAAGCGAAGACACTCTCAAACTTAGAATAAATTACATCCAATATGTTAGCCGCCACTATAAACCTGCAACACGCTTCGAACACATCTTCCAATTGCTCACG…
	R=13	3567	182	282079	Yes	Yes	reverse-transcriptase domain containing protein,putative	NA	CAGGTTGTTCTGGGAGGTGATCCCGATCTCAACTATGGTGATGCGGTTCTTGCGTTTGTCAGCCACGATGATGTCCGGGCGGTTGAATTGGACTTTCTTCTCCGTGTGGATGCTCATGTCGTACGAGATCCATCCGTTCTTGGTGAATTTCCGATCGTCGATCTTGTAGCGTTCCACTTTCTTGATATTCTTCACTCCTAGCTCCTTGGCCAGTGTCCGGTGGATCCTGCGTGCTACTTCGTTGTGACGTCGCACGTAGTCCGTGTGTAGTAGCCTGTCACACTTGGATGCCAGGTGTTCGACGTCTAGGTACTTGCCGCACTTCTTGTGGTTCTTCTTGGATGACATCCATTGGAGGTTGCGGTCTTGCAGGTTGATCAGTTTGGCCTCCTCCTGCGG…
	R=22	1004	228	171638	Yes	Yes	variant erythrocyte surface antigen-1 family protein, ves1c	VESA1_N	TCCACCAACCTCAATAGTCATTCCCTCTCCGCCCTCTTCTATCTTTGCCGCTGCTATTTCACCGGAAACCACATTAAGCAATCCAATAATCCAACCACCAAACCCAGGCCTCCCACATCCATTCGAGAGATGCTCTATTGGCTTTCCGGCCTGCAGTTCTCGCCGCACTACACTGATATCGAGAAACATATTGAGATTGATCTTCCTGACGCTGGCCTCCCCGTCGCTGACTCCGCCACGACCACCACCGATAACACCCTCACCCAGAGCCAAATGAAGGGTTTCCTTCTCAGTTCATGCCTTTCGGCCCCTGGTGTACTGGGCGCCATCCAGGGCAATTCCGCTGATACCGAAGATGAGCCTTGGCTCTACAGCCTTTTCTGTAACTCCATGAACCTA…
	R=12	1206	203	158942	Yes	Yes	variant erythrocyte surface antigen-1 family protein, ves1c	NA	TGGTGGTAGTGTGGTGGTGGTGTTGTGGTGGTGGCGGGGAGGTGGTTGGTGACTTCACTGCTACCTCGGTGGTGAGGTGGTAGTCTGACATGGTATTAACCTCATTGCTACATTGATGACAAGCTTGGTCGTGAGTTGTGAGTGAACTGCATTTCAGTGTGTTGCAGGTTACTGCGTGATGTACGTGAGTTTCGTGATTGGTAGAGGTTTGCCCGAAGTGAGTAGGGCGAGGGGTGGGACCGTGTGTGATGATGTGAGTTTGAGGTGTGAGCGTAAATGTAGTGTGTCGAGCAGGAAGAAGAATGTGTACAGTATGAGGCATATGTAGATGGTCCAGAAGGCGGAAAGGTTACTGAGGAAGTAGTAGCGGAAGAGGAAGAGGAAGTCGTCGATGGATGT…
	R=48	1722	155	150408	Yes	Yes	variant erythrocyte surface antigen-1 family protein, ves1c	NA	ACCCCCCACGCCCTCAAGCCCATCCTGGAAGCCGGCAAAGAAGAGTTCGTCTGGCAGCTCGAGAAGGGGTACGTGTCGTATTACCAAGGCACGTATGTTGACACGAGTAAGTGGCACACCGATGATGACGGCGAAGCAAAGACCTGCGCCCAAATATTTCTGGGCTGCATCCCTCTGATTTACCACTGCCTCACCCAGCTCTACTGGCTGTGCCATGACACAGGGCCGTGGGGTGACCAACGATTTCATGAGCCGAGGGGCTCCGGACTCAGAAACATAATGGTCGCCCTGGGTTACGCTGTTCATGACCGCTCCACTGGGAAGGGTATTATGGTGGTGAAGAGTGCAATGTAAGGCTTTATTGAGTTTACGGCGACGCAGCTGGAAGGCCCTAATCCC…
	R=27	1066	181	131195	Yes	Yes	hypothetical protein, conserved, ves1c	VESA1_N	CGTCAAGCCCATCCTCGACGCCGGCAAAAACGCCTTCATGGACGCGCTGAAGATGCCAAATTACACGCGTATGAATTACGAAGCTGCCAGTACAAAACAGTGGAACAATGAAACCGCCAAAATCAAAACCTGCGCCAAGATCTTCCTCGGCTGCCTCCCCCTCTACTACCAGGCCCTCACCTACATCTACTGGGGGTGTCATGAAAACGGCGGCGGGTGGGGGAATCAGACGCTTGCCAACGGTGCCATGAGATCTTACTTCGACAGCCAGGGGCTCTTGCCCATATATGTTGACAGAAGCAAGAGGGGCGCGCATATTGCCGAGACTGCGCTTGGGGGGTTCAGTGAGTTCGTGAAGGCGGCGGCGGCGGCGCTTTCATCTTCCAATTTCACCTACGC…
	R=20	962	199	120798	Yes	No	variant erythrocyte surface antigen-1 family protein	NA	GTACACTTCCAGTAAAGGTACGTAAGGCAGAAGTAAAGGATGGGCATGGAACCGAGGAAGATGATGGCGGCCTTTTTGGCGTCTTGGGATCAGGGGTGTTACCATTCCACTTCCCCTGCGCCTCGTAAGAGTAAGAGGAAGTGTAGCCGCTATTACGCCCAATCCCATTCCCTTTAAGCTCCTGTCTACCACTCCTATCGTAACCAATGAATTGCTGAAGTCCCTCGGCCACGTTGTTGAAAAGGCCGGCGATATTAACGGTACCAAGGGCATTATTGGCTGCAGCATAACCTTCAAGCGCATCAACAGCCTTCTTCAACTCAGCATTTTTACCATTACCATTACTACCTTTGTCCTTCCCACCGACCCGCAAAAACCAGTCGATGACATCTTTCAAGT…
	R=2	997	196	119525	Yes	No	transposase	NA	TCACTAACAGACTCACATACCACAAAATAACAAAACAATACCACGGAACCAGGCCCCCAAGACCACAGCCTCACCAGATAACCCAGACCCACAGGCCAATCCACAAACCACAACAAAGCTCCCACTCACAATGCACTATGGACGCCCGGATAGCCTAATGATCCTCAGGTCAGGGGTGGTAATAGCATCAATAACAGCGATAATGAAGGCCACGTTAACATTACTGGAAGCGTTATTGCGATGGGCTAAGTGGAGGTATTGAGTAGTGAGGCGGCATGAGGGACAACGCCCAACCGCCGTGCTAGGACTACATTAGGTGGTGAGTGAGGTGACCTAAGAAGGTGGAGGTAGGACAGTGGACTACGATGGTGGCACTGGAGGCCTGGTGAGGTTCCTACC…
	R=1	658	312	119318	Yes	No	hypothetical protein, conserved	NA	CCCAACGCCGAATGCCAAACAAAGGATACCCACTGGTTGCCGCGAACTTCATTAAAAAATTCAGCCTACGAGTTAATGAGAACGATGTCATACGAGACCTGAAGCGAATACGGGCCCACTGTGTAAAGCATGGCCCACAGCTAAAGGGCGAAATAGGATCCATACGCAACGGATCACTACGCAATCAACGCGGCCCACAAATGCCGACTGTACTCCACTTGGATAGACATCACCAAGGCTTTCGACTCCGTTGACCACGAAGTCCTCGAGCACGTGATACGAAGACTCAAACTTCCCAACTGGATGACAAATTTTATGCTCGACACGATAAAGCGGTGGACAAGCGACATCAACCACCAACTCCTCAAGGTGCGCCGACATAAGCCGCCTCTACCTACC…
	R=19	1246	151	118096	Yes	Yes	variant erythrocyte surface antigen-1 family protein, ves1c	VESA1_N	GCCAAGAATCAGATTGAGACCTTGAAGTCCAATCTTGAAACCCTGGTGACCAACGTTGGGAAGCAGAAGGATGCTCATCCCATTAACGTGGGAAAGGAGCCGCTTGGGCAGCAGCCGAATGGGCTTAAAAACCATATCGACACAATTTATAAGGCTGGCTCAGGCACCCTTACCCAACTTCGTAACGCCTTTCCAAACCTCAACCAAAACCCTAAAGCCTACGCCCTCTCCGCCGCCGCGTACAACGGCGACAACCTATTCGTTACCGTGCTGCAGACGGACTACACTTCGTACTATAAGGGTGCGACGTGGACGAGCGATAGTGATAATCCCGAGAAATGCGCCAAGATATTCCTCGCCTGCCTACCCCTTATCTTCAACGGCCTGAGCTACTTCTAC…
	R=17	793	220	113718	Yes	No	variant erythrocyte surface antigen-1 family protein, ves1c	NA	TGGTGTTGCTATGTTGGTGGCGAGGTGGTTGGTGACTTCATTGCTACCTCGGTGGTGAGTTGTGATCCACTTTGGAGGCGACCTGTGAACTACTTCTTGTTCGGCTTTGTGGCGATATCGTGGTCACAGTTAGTTGCGCTTTGTTAGTGGTGATTGCGTTTGTGACTTCTGTGGTGACTAGGTTGTTCCCTGTTGGTGGTTGGTCACGGTTGAGGTGAGTTGTGATTGTGCCTCTGATCTCACCCTAATGTGCGTTCAGGATGTTCACTGTTACGTTACTTCACCATGTTTCACGTTCAAACCATGCTTCTATTAAGCCCACCACTTCACTACTATCACATTAAAATTCAGTTTAAAATTGCCTGTGTTTCGGCCGCCCAGCCCAGTACCGGGCTGTGA…
	R=11	683	194	110081	Yes	No	transposase	NA	TCCCTCCCACTCACTCTCAACACCCAGTCTATCGCCTCTTTAAGGTTCTTGGGCGGCTCGGTAAGAGACTTCTTACCAGCCGTCATCTTAATGTACTCACTCACACACACACACACAAACACAACACAACAAAATAAAACACAATCACACCCCGAAAACCACAGCCTCACCAGATAACCCAGACCCACAGACCAACCCACAAACCACAACAAAGCTCCCACTCACAATGCACTATGGACGCCCGGATAGCCTAATGATCCTCAGGTTAGGGGTGGTAATAGCATCAATAACAACGATAATGAAAGCCACGTTAACATTACTGGAAGCGTTATTGCGATGGGCTAAGTGGAGGTATTGAGTAGTAAGGCGGCATGAGGGACAACGCCCAACCGCCGTGCT…
	R=15	947	140	105574	Yes	Yes	variant erythrocyte surface antigen-1 family protein, ves1c	VESA1_N	TAAGTGCGCCAAGATATTCCTCGGCTGCCTCCCCCTCTACTACCAGGCCCTCACCTACATCTACTGGGGGTGTCATGAGAAGGGCGGCGGGTGGCGCAATCTGACGCTTGCCGGCGGCGCCCTGAAATCTTACTTCGACAGCCAGGGGCTCTTGCCCACTTTTGTTGACAGAAGTAAGACGGGCGCACACATTGCCGAGAGTGCGCTTAAGGAGTTCAATGAGTTGCAGGCGGCGACGACGGCGCCTTCCTCTTCCCCTTTCCCCTACGCCAGCTTCACCACGAAGCTTCAGAAGAAAGTTAGTAAAAATGCTAATAAGCTCTCCACCAACTGCCCCCTCTCCGCGCTGTTCTACGGCGCATCGTGTTACTTCCGGTGCCAACAGATTACTAATGCCAA…
	R=4	749	247	103531	Yes	No	variant erythrocyte surface antigen-1 family protein, ves1c	NA	TACTACTACCATCATACCCAATGAACTGCTGAAGTCCCTCGGCCAACTTGGCAATGAGACCATTACCACCACCAGCCAAAGCATCCTTAACCTTCTCAATCTCCTCACCAAGCTCGGTATCAGAACCTTCAACATCATCAAGAAGCTTCTTAACTTCCTTGGTGAGGGCAGTGGTAGCATCATTACCACCACCACCATCCTCCTCCTCCTCCCTCACCATCCGGATCAAGTCCATGGCCTCCTTCAGGTTGGAGGGGCAGTCAGAAAGAGGTTTACAGGGGGGGATAAAGGACTATCTAAGGGTAACATAAGGACATTATAACGCACACGTACGACGCATAATTACCCCCGGATGAGGTGGATGAGGGAGACCGAGGTGACAGCTAGGGTGAAACTAGG…
	R=33	4493	81	99650	Yes	No	tetratricopeptide repeat protein	NA	GCAACGTACGCACGCCGCGCACTTTTCTAAGCCTGCACGCAAAACCTACCCCGCTACGCCCTTTTGCCCGCCGATTGCTCGCCAAGCCTGCGATAATTGTTTTGTGACTACACGCACGCCGCTCCTACACCGGCCTACCGCCCCTATGCAACACCGTCAATGTCGCATTCCAGCCGCCTTCTCTGCAATAACACAACGCACTCATGCCTACGCCCACCGCGCCTTCCGGCTTCCCACCCTACCCGGATACCAACCGCGCCAGCCCAACACGCACATGCACCTAACAAGTCACATGATATTCCACAAAAACAGTCGCAACCAATTGTACACAGCCTCTGGCGGCTCATCTAAACACGCAAACACGCACAGTACTGCTAACAAATTAAACGGGCCGAACAC…
	R=28	741	128	88495	Yes	No	variant erythrocyte surface antigen-1 family protein, ves1c	NA	GTTGCGCTTTGTTAGTGGTGATTGCGCTTGTGACTTCAGTGGTGACTAGGTGGCACCCTGTTGGTGGTTGGTCACAGTGGGGGTTAGTTGTGATTGTGCTACAAACATCGAGGTGGGTTAGTACATGGTTCTCTGCTTAGCCATTCCCCATTTTATCATCACACATATTCAACATTTCTCATAATATACTACCATTACATTTGACTCAATAACTTCATTCGTGTATGAGGTTAACATGTCCGTTGTCGGTGAAAGTGACAAGTGAGTGACGGACAGTTCGACTGGCATTTTGTAACGTGACTGCCCTGTGAGTTATGGCATGAAATATGTTAGTTTGGTGAACTTCGTTAGTGCCGGAGCTTTGCCGGTAGCGAGCAAGGAGATGGGCGGGATGCTGTT…
	R=105	662	200	85150	No	No	NA	NA	GTGGTGTGGCAGGAGTATTCTCATCACTGTGTGGAGTAGTGCCTCGTAGTGTTTCTCATTGAGGTTGTTGTAGCTTTTGAGTGGGCTCTCACTACTGCTCAAGGTACCCTAATGTTACCCCTTCCACCACCTTGACTTAGGTCATGTGCCCTTGTCACCTCACGTCATGGGCTCCGTGGCCTCACTCATCCGCCTCATCCAGGGGGTAATGACGCTTCTTACACGAGCTTCGTGTTGGTCTAATACTCTCTCTTAATCTTTACTAGTGTCCCTTATATACGAGCATATACAGTGTTTGAGTTGTCAAGATTGCGAATTGGATTCCCATCTTGTTGTTGGATTCGTGCTCGGGGCGGTGCTGTTCGGGGTGGGTTCGGGAGTTAAGGCTGGTTACAAAAG…
	R=511	867	137	83648	Yes	Yes	variant erythrocyte surface antigen-1 family protein, ves1c	NA	GGACGCATGGTCCTTCAAATGGCCGAGACCTTTGTCACGGCATGTAGTATGTGAGCTTCGTTAGTGCCGGAGCTTTGCCGGTAGTGAGTAGACCAATGGGTGGTATGCCGTGGGAGGACGGGAAGTGTACGTGCGATCTAAAATGTAACACGTCTATGCCGTAGAAGATGAAGTACAGGAGGATGGCTAGGGAGCAGAGCCAGAAGGATGAAAGGTTATAGAAGAAATAGAATCGGAACAGGTAGAGGAAGGAGTCGATGGATTCAAGTAGTTTGGCCAGAGGGGCGTCGGGAGAGAGGACGTTGGAAAGCTGATCGGAGAACTTCTCGTAATTTCTTTTGCTCTGAGGATTTGATCTCCAATCCCCTTCATACGTCCAGCCATTCAAAGTATATGGAT…
	R=5	18604	10	81647	No	No	NA	NA	TGCTTGGTGGACCACCGTGGCTTAAGTGTGCTGCGGCGGCCCTAGGTTGGCGTGAGCCCTGGCAGCGTCGCACCGGCGGATGTTAACTCGGGACTACTGAACAGCAGCTGACGGCACGACTGCTACAGGCGGTATGCCACAACGCGTCAGGTTTATGTATAAGCGTTTACACTTGGTTCATAGCGCTTGTAAGTACAGTCACTGCTCACTCACCGACGCCTATGCGACGTGGCGGCGACTACCACGTATTCGACTACGCACGTAACATTGACAACGCGGCAGTGCAGACGTTAGCCGATGACCGGCTCAGTCTAGGTGTTGTACTACCGACAGATCTGAGGTGGTGCCTGGTTAGTTTCAGTGCCACGGTTGCCAACCAGGTGACGTGGCGCCGATGCA…
	R=24	864	153	78952	Yes	No	variant erythrocyte surface antigen-1 family protein, ves1c	NA	CTCCTCCCCCGCCGGCCCCGTCGCCGGCACCCTCACCACCCTTGGCCTCGGTGGCGGAGCTGCGGCAGCCTACATACTCAACCTCGGTGGCGCCAAGACCCTTGTCAATGGCCTTCTTAGAATTGGTTAATTTACATTATTAATGAGTATTTCTTAGAGCACATATCTTTTTACTCTCACCATTTCAAACACAGCATCACCATGGACCCAACTCATTTCAAAGGTCCACCCAACGACTCACATCATAATGTACATTAGCGTCACTACTATTAATCACTCAGCCCAATTACATACTTGCTACCAACTCACATTGATGTTGCCACTAACTCACCTCCAGGGGGATGACACCTCACCCTACTTCCACCTTAGCTCATACTTCAGCCTCCCTCATCCACCTCA…
	R=47	695	138	74239	Yes	No	hypothetical protein, conserved	NA	CATCCTCCTCATCTTAGCCCTGAAGCTCTACTTCCCCTACAACGAGCTGAACAGCTATATGGGTAGGAACCTCACCAGGCCTAAGGTGCCATCATCATAGCCCACTGTACCACCTTCACCTTCTTAGGTCACGTCACTCACCACCTAACGTAGTCCTGGCACGGCGGTTGGGTGTTGTCCCTCATGCCGCCTTACTACCCAATACCTCCACTTAGCCCATCGCAATAACGCTTCCAGTAATGTTAACGTGGCGTTCATTATCGCTGTTATTTATGCTCTTTCCACCCCTGACCTAAGGATCATTAGGCTATCCGGACGTCCATAGTGCATTGTGAGTGGGAGCTTTGTTGTGGTTTGTGGATTGGCCTGTGGGTCTGAGTTATCTGGTGAGGCTGTGCT…
	R=38	1628	49	68645	Yes	No	N-acetylmuramic acid 6-phosphate etherase	NA	TCACCTCACTCACCACCTAATGTAGTCCTAGCACGGCGGTTGGGCGTTGTCCCTCATGCCGCCTTACTACTCAATACCTCCACTTAGCCCATCGCAATAACGCTTGTGCATAACGTACCGAATGCCAGCTTATTACTCTTGTCAACTGGTTAATCTCATTTTGGATCATACCCGAGTGAATAGTCAGATAGCTCACAAATGGTGGCCAAGGCAGGAAGTGCGTGGCTTACAATCAAGCAACCCGAGTCGCTCCGATGCCAATGCACAACATGAACGCATGACGTAACACGAAAACCACAGGTCAATGAAAATTCAGGTCACTCCACTGTTTCTCGGATGCAGAGCTCCGCCATGTGCGGATCAGATACTGAAACCAGTACCTGTGGTTTCGGCTTTGAT…
	R=7	489	146	62164	Yes	No	YbfB/YjiJ family MFS transporter	NA	ACCACCACCACCACCATCCTGCCCATCCTTCCCCGTCACCCTCAGGATCCAGTCTATGGCCTCCTTCAGGTTGGAGAGGAGGGGTAAAGAGGGGTGGACAAAGGCGGATAAAGGGGTATATAAAGGGAACATAAGAACATTATATAGCACACATAATAGCCCCTTGATCAGGTGGATGAGGGTGACCACGATGACCACGGCGACACGACTACCACCCGGACTACCACGATAGACTACATTACAGTGCCGATTTCGCTACTGGTAACTAACTGCATTAGGTGAGAACAATGCTACAATGTCACGCCAGAAGGGCGCTCATAAAAGTGCCAAGGCCGCCGAGGTTGAAGCCGTAGGCGCCACCGGCCAGGGCGGCGAGGCCCGAGTAGCCGGCGAAGGAGG…
	R=26	987	89	60946	Yes	Yes	hypothetical protein, conserved, ves1c	NA	ACCACTCCCAAAATTACCGGCGGCGGCATTCTTCCCGCGAACGTCGCGAAGTATCAGGTCTGCAACGCCGTGCTGAACTTTGTCATCCGCTTCCTCGAGGGGCTTTGGGGGATTAAGGGGTTGGAGAGTCCTAATAAGGAAGACGTTTTAACTGTGATTGCTAAGCTTAGGAAGTGCGTGGGCACCGGTAAGGTGCCGAAGGGGTTTGGGAAGTTGGTGGAGGGGATTGAGAAGAAGGTGGATAGCATTAGTAAAAAGGTACTTAAGAGTACCCAAGGCAAACTTAAAAAAGTTTTCGATGAGTTCAAGGATATAAGTGATAAATATAATAGCCAAGAGGATCAGGGACCGAAGGTTGAGGCCAACGAACTTGAAAATTTCCTCAGCGACGTAGACTCA…
	R=221	625	113	59634	Yes	Yes	extracellular matrix-binding ebh, ves1c	NA	TCCTCCGGCATCTCCAGATCCATCGAAGCCATGGCCCCAGCGATCCCGTTTCTTTATCAGCTTTTCATGACAGAAGAACCAAATACTCTACCAGGTGCAATATTCGACCTGACAAAGCATTGTCATAGGTATGAGGCCAGTGATGGTGGTAAAATTAAGATTGTTCACAAAAGTCATTCTGGTTCATCTCCTATATCCGGTCATAGATGCTCCGAACCCTCCGACCTGTGGAGCATTTTCCATAGCATTAATCAAAAGCCGGCGGTGGGGGCCAAAGACACTCACGCAGCTTGCCGTAACACAAACTGCGGCGGTTACCTCTCACCCCTAACTCATACCTACGGTGCCACATACAGTCCGAACTTTGCGTCCACTTACCTCTCGTGGGTGGTGTATCTA…
	R=142	871	75	54938	Yes	Yes	variant erythrocyte surface antigen-1 family protein, ves1c	NA	GCGGCGAGGTGGTTGGTGACTTCACTGCTACCTCGGTGGTGAGTTGGTACTCTGACATGGTATTAACCTCATTGCTACATTGATGACAAGCTTGATCGTGAGTTGTGAGTGAACTGCATTCTAGTGTGTTGCAGGTTACTGCCCGATGTACGTGAGTTTCGTGATGGGTAGAGGCTTGCCCGAAGTGAGTAGGGCGAGGGGTGGTACCGTGTGTGATGATGTGAGTTTGAGGTGTGAGCGTAAGTGTAGTGTGTCGAGCAGGAAGAAGAATGTGTAGAGTATGAGGCATATGTAGATGGTCCAGAAGGCGGAAAGGTTACTGAGGAAGTAGTAGCGGAAGAGGAACAGGAACTCGTCGATGGATGTTAACAAGTTAGTAAGTGGATTGCCGGAGATGAC…
	R=36	796	97	54156	No	No	NA	NA	TTGTGCTCGGGGCGGTGCTGTTCGGGGTGGGGTGGGGGCTCAATGGTTGCAGGAAAAGTAGTAGTAGTTGTAATTATTGTAGTAATAGTAATTGTAGTAGCTGTAGTAACAACTGTTGCAAATGCCCCTTCTACTGCCCTTGCAGTGGCTATCCCACCATTATCGGCGCTATCATTATCACCATCTTTTTCGCCCTCATTGTAATCTTCATAACCGTTGGATGGAATTTCGACACTCTATATGAGTACATGGATTTTTCTAAATCCGCCTTCAAGTCCCCTTCGCCATCACCATAGTCCAATGTCACACCCTCACCTCACTGACTACCGCTTCCCTTATGAATGCTTCACCAAACTAGTCTCACTCTACTCACACCGCTTTCATCGTAATATCATCGCA…
	R=230	962	87	52165	Yes	Yes	variant erythrocyte surface antigen-1 family protein, ves1c	NA	GCCGCCAAAATCTTCCTGGGCTGCGTGCCACTCTGCTTCTACGGTCTGAGCTATTTGTACTGGAGGTGTAGTGAGAATGGTGGGTGGAAGACGTTGAAGCTGAATGACAGGAATGGTTCCGCGCTCAAGAATTTCATGGCCAGTCAAGGATTTGACACCAATCAGCTTAAAGGCGATAGTAATGGTGGTCAAATAGTTGCCGAGGCGCTTAAAAGTTTCAATAGTTTCCATTCAACAATTAACGAAAACACTTCATTCACCCATTTCCTCAAGAACCTACGTAGTGCCGCTTCGACAACCACCCATCCCCTCTCAACCCTATTCCTCGGTGCTACTTTCTATTTCGAGTCGAAACGTCCTAAGACGCATAAGTCTCCCTCAACTATCCGCCAGATGCTC…
	R=83	729	90	51009	Yes	Yes	variant erythrocyte surface antigen-1, beta subunit	NA	GGGAGATTATAATTTCAGTGATTCAGGCATTATCCAGCATGGCAAAGGCTACACCTCTAAGTACAAGGATGCCACTTGGGACGGTTCTGAAAACGATGAGGATATGGCCCGAATATTCCTCTGCGCGGCGGCCATTACATTTTTGGGTCTGAGCTTTCTGTGTTGGAAGTGCAAGCAGACTAATGGAGGTTGGGGTAGGGAGGGGAACATCGCTAGTGATGTTAATTCAGGCCTTGGCACATTCATGACCAACATGGGTTACCATTCGAAGTATCTGGACGGCAACAAGAAAGGCACCGATGTCGCTAGCCTTTTGGAAGAAAATGAAAAAGGTTTTGATGGCTTGGTGAAGCCCGAAACACAGAATATTTACGACAATTTTGTCCAGAAACTTGAAAC…
	R=16	944	92	47496	Yes	No	secreted antigen 1	NA	CATCCTTCACAACAGACTTCCAACACCCTCTCCCAGTACCACCAATAACAAGGAGCTATAAAGTGACACTACTGAAAGACGACACCATAGCTATGCTACTGCGATTTCTGCGCGACAGCTTTTCGGCTGTTCGCTTTTTAAGGTGAGCAACGTACGCACGCCGCGCACTTTCGTAAGCCTGCACGCAAAACCTACCCCGCTACGCCCTTTTGCCCGCCGATTGCTCGCCAAGCCTGCGATAATTGTTTTGTGACTATACGCACGCCGCTCCTACACCGGCCTACCGCCCCTATGCAACACGGTCAATGTCGCATTCCAGCCGCCTTCCGTGCAATAACACAACGCACTCATGCCTACGCCCACCGCGCCTTCCGGCTCCCCACCCTACCCGGATACCAA…
	R=115	3852	21	46389	Yes	No	coatomer subunit alpha	NA	CAACCTTCCTCCTCAGCCGGCTCCATCGCCGGCACCCTCTCCACCCTTGCTCTCGGTGGCGGTGCGGCGGCTGTATATTTCAATGTTGGCAATGTTGCTACTATTTTGAAGGGCATCTTTGGCCTTGTTAGATAGGCTGTCATGAGCCGCCATTGCACCACTCACATTGCATGGCACTCTACCACCATTTCAATCAGAGTAAAAATGGACTCAACTCACACAAATACAGTCCAGCTGACGGCTCAATGCCTCCCTAAGGCGTGGCCGATTTCCACCCAGGACTATTTTAACAACGTAGCCATGGATGAGATAAATACTCGACGGCAGCGAAGCAAAGTCCAATCAACGAGGAACAACGCATCCCAGCGATGTTCAGCGATACGTTAGTTGGACGAATAA…
	R=102	452	111	45930	Yes	Yes	variant erythrocyte surface antigen-1 family protein, ves1c	NA	GGTAACTATATTTATTACGCCCTTGACCCATTCTGTGGCAGTTCCAATACCCCCCTCCGACAACTTTCCGAGAAACTTGGGTGTTTAACTAAGCGCACACCCAGAACCCTGGGTGACTTGTTCGGGTTCATGTGGCATCTGAATGGGCAGCTGTTGAAAAATACGCGGCCGACGCTGAAAGACTTGATCGGCAAATTCGATACAGCTTTTGAATTAGGTAGCAATCTGTCCCCGACCTTTACCACCGATCCTTACGCAGTCCTCACTAAAATTTGGAATAAGATTGCCCAAATTAAGTCCAAGCCCCCGCCTCCATCTCCCACCGCCACCGTCCTTTCCCGTTCCCTCGAAGCCATGGCACCCGCAATCCCTTTCCTCTATCAGCTTTTTATGGCTAAA…
	R=32	1215	44	43218	No	No	NA	NA	ACCGTCCTTAGAAGCTTACAGTTGCCAGCTTTAGACTTGTAGCCCACGGTGAGGTGGGAGTCCTACGGCACAGATAGGCGTACTAGCTTGCCGATTATTCCGCCTCGGTCGTGGCATCTACCGCACCGGTGTCGTGATGTAAAGCATTTCGTCAAGAGGCCATGAACTGAGGTGAAAGCTCAAGTTAGGCCAGTTTGGAGGTATATTAAAGTATGGCTCACGAGACGCAAAAACCACTGTAAGGCACTATTTCGGCTAATGGTAAACTTATGGACGACACTAGGGGGTCTACCTAGGAATCTTGAAAGACTGGCAGAGGGACATAGTAGCGCCAAGGAGAAGCTGGGAGAGCCTTGAGCAAGCATGAGTTCCGGCGTGCTTCTGTGCGAGGGATACGAA…
	R=101	4566	16	42220	Yes	No	tetratricopeptide repeat protein	NA	AAAAGGGCTTGCAAAGCAATTTTCGGCGCTACAGCCATCCACTGTCTGACCGGCATGTAACGCAACCTTCCACACTACGGCCACTACACGGGCGGGAAACAACGCCTCCAGTGCTCCAGTGCGACCGCTTATGGCCAGTCGCTAGTCGCTTCACATTAGAGGCAACTTCGGCTGTTGAAGTGGTTTTGGTAGTTTCGCTAATGAGCTTCATATGGCCTCCATCGGCCAGTGTCTAGCTATAGGACCGGGCGACGCTACCTTAAGGAGGCCGTACGCCGCCACGTCGCTCCCGCTGCAGTACACGGGTTGGCAGCTGAATTTTAGTTACTGCTAAAGCGGCTCAAATGGCAGTATTATCGCGCAAAAACAGTGGAAAAGCTATCTTATCCCGCTCACTGT…
	R=80	644	70	41975	Yes	No	variant erythrocyte surface antigen-1 family protein, ves1c	NA	TCCGATCAAGATTTAAAAGATGAGATTAACAATTTCATATCGACTTATATGCCAGAACCCTCATCCTCCAAGCCCGCACACGCTGTTCCCTCCCCCTCCCCCGCCGCCCCCGTCGCCGGCACCCTCACCACCCTTGGCCTGGGTGGCGGAGCTGCGGCAGCCTACATACTCAACCTCGGTGGCGCCAAGACCCTTGTCAATGGCCTTCTTAGAATTGGTTAACTTACATTATTAATGAATATTCCATAGCACACATATCATTTCACTCACCATTTCAACCAGAGCATCACCATGGACCCAACTCATTTCTAAGGTCCACCTATGAATCACATCATAATGAAAATTGGCATCACTACCATTAAACACTCAGCCAAATTACATACTTACTACCAACTCACA…
	R=118	1171	52	41836	Yes	Yes	variant erythrocyte surface antigen-1 family protein, ves1c	VESA1_N	CCACCGCCTCCACATATGCTGCGTTTCTCAAGAACCTCAAAGACAAGGCCACTGAGTATCTGAAAACTCCCACCAACAACCCACTCAGCGCCCTGTTCTACTGTTCAAAGGCGTACTTCCAGGGTTGCCAAACGAAACTTACCCAGACCAGGCCCCCGTCCTCAATCCGAGAGATGCTTTACTGGCTCTCGGGACTTCAGTTCGCGCCGGGTTACAGTGATCTCGAAAACCAAATCAACAGTGTAGTTAAAACTGACTTTAAGGTTGCCATCTCCGGGTCTACAAACTCCAACGAAAAGCTCACCTCCGACCAGGTGACGGAGTATCTTGTCACGACATGCCTTCACGCTCAAACAGTTTTCAGTACCATCCAGGCGCCCCGCATTTCTAACCATCCCG…
	R=0	566	89	40712	Yes	No	variant erythrocyte surface antigen-1 family protein, ves1c	NA	CCTCCCCCGCCGGCCCCGTCGCCGGCACCCTCACCACCCTTGGCCTCGGTGGCGGAGCTGCGGCAGCCTACCTACTCAACCTCGGTGGCGCCAAGACCCTTGTCAATGGCCTTCTTAGAATTGGTTAATTTACATTATTAATAATCATTTCATAGCGCACATATCATTTTACTCTCACCATTTCAACCAGAGCATCACCATGGACCCAACTCATTTCTAAGGTCCACCAATGACTCACACCTTAATGTACATTAGCGTCACTACCATTAATCACTCAGCCCAATTACATACTTGCTACCAACTCACATTGATGTTGCCACTAACTCACCACCAAGGGGATGACACCTCACCCTAGTTCCACCTTAGCTCACACTTCAGCCTCCCTCATCCACCTCATCC…
	R=70	1253	97	39634	Yes	Yes	variant erythrocyte surface antigen-1 family protein	NA	GAAGTCCCTTACCGAGCCGCCAAAGAACCTGAAGGAGGCGATAGACTGGGTGTTGAGAGTGAGTGGGAAGGACAGTGGTCAGAAGGATAATGAGGCCATTAAAGGCCTGGCCGAAGAGCTTAAAAAGCTTCTCGATAAGGATGCTGGGGAGGTTGCCAGAGGGGTTTTGAGGGTTATGGGTAAGAGCATTACGGACTTGGCTAACAAACTGGCACAAGTTACTGAGCAAGTTAAGAATCCGCCTTCAGGCACAAGAAAACCTTTCAAAGTTCTTGACTCATACCTCCAATCCTTCAAAGGAAACCTTGAAAATGTTCGGGACTACGGTTCCAGTGTCAGTGAGGAGGACCGCGACAAGCTGAAGGGATGGCTCACCGGGGAGCCCAGTGGTCCGATTGC…
	R=769	863	78	38054	No	No	NA	NA	GGAAACGATGTTCAATGTGGCAAGCAAGCTTTACAAGCTTCTCAGGAAGGTGTTAATGCTGGTCAGTGAGGCGACCAGGTGACATTACCTACGATGTCGAGCGGTTAGTGATGTGGTCATAACGTGCGATGATATTACGATGAAAGCGGTGTTAGTAAAGTGAGACTAGTTTGGTGAAGCATTCATGAGGGAAGCTTAAGCAGTGAGGTGAGGGTGTGACATTGGACTATGATGATGGTGAGGGGGACTTGAAGGCTGATTTAGAAAAATCCATGTACTGGTATAGTGTGTCGAAATTCCAGCCAACGGTTATTAATATTACAATGAAAAGTAAAGTTACACTGCAAATGACAGAGCCGAAATAGGTGGGATAGCCACTGCAAGGGCAGTAGAAACGGC…
	R=454	433	103	37783	Yes	Yes	variant erythrocyte surface antigen-1 family protein, ves1c	NA	AATAAAATTTCCCCCCTCCATGCTTTCCTCACTGATCACCTAAAGGGGTTCCGTCCCAACTCCTCAGATTCCATTTCAACGCACCTGGATAACCATTCGCCCGGTTCAATGTGCCACGTCCCGATGGGATTCGCCGGAGCTCTCACTAAGGACGCCAACGCGACCGGGTGGCACATCTATTATCTCCTCGAACACTTTTGCAGTGGATCGCAAACACCTCTCCGCCAGCTCTGCGAAAAGCTCGGATGTCTAACTAAGCGCACGCCTCGAACCCTCGGGGACTTGTTTGGGTTCGTGTGGCACCTTAATGGGCAATTGTTCAAAAGTCGGCCGACGCTGGGTGAATTGGCGACAAAATTAGTAAAACCATTTGAAACACAATCATCCCAACATATTCCG…
	R=46	564	105	37741	Yes	Yes	variant erythrocyte surface antigen-1 family protein, ves1c	NA	CCAAGCAAGTTAAGAAACTTCTTGAGGATGTTAAAGGGTCTGATGCCAAGCTTGGTGCGGAGATTGAGAAGGTTAATGAGGCTGTGAATGCTGCTGATAATGGTCTCATTACCAAGTTGGCCGAGGGACTGCAGCAGTTCATTGGGTATGAGGATGATGGTGATGGAAAGATTAAAGCCGAAAATGGGATTGCCGTATCCAACCTTCCAGTAGAGCGTCTGAGGGACGCCGTGTTGATGTTCATTGCGCCGTTCTTGGGGGTGTTGAGGTATAATCATCCGGATTTGAAGAATAATTATACCAAGCAACTCGGTTAAGCCGTCGAGGCGTGCAAGAAAGGTCTGGGATGTGGGAAGGAGGGGTTTGAGACGGCGCTTGATACGGTTGAGACGCAGCTTG…
	R=29	810	73	37028	Yes	No	reverse-transcriptase domain containing protein,putative	NA	ATCCACCACCAGAAATCCAACCGTCACCAGACGGCGGTGCCAGCTCCACAGCTACCATAGGCGGCGCTGTTGGTGCTACCGGTCTCGTGGGAGGCGGTGCTGCGGTTTATTTTTTAAACGTCGGTGGTATCAGAACACTCATCGCCGGCTAGTAGTGCAACACACACGTTATTGCACTGTGTTCATCTAACACACTTAAGATGAACGTTATTTGAAATTTTATGTTTTTATGTACGGTATGTGCAGACGATCACTCTTCGAGCGTTACATCCAATACACCGGTAGTGTGTTATTATACTATTTCATAAGGTACTACCGTGGCAGCAGATTTCAGCTCCTACCGAATGGAGCACTGAAACCGACGGCCATAAAATACATGAAGTCTAATTAGCACGGACA…
	R=41	852	57	36770	Yes	Yes	hypothetical protein, conserved, ves1c	NA	TTACTGCAATGACCACTCCAATTCCAAGAAAGCCTGCGACCTCATGAGCCTATACGATTCCGAATGCAAGCAGAAAAGTGCCACCTGCGGCAAGTACCTCGAACCCCTCGGCATATCATACGGTGCAACATTCGCCGAAAACTACGCCTTCACCTACCTCTCCTGGGTCACTTACCTTACAGACGAGTTATACGAATCGCTTCAGGAGTTCCTTGACACGTTTAATGGCCATGGTTGTAAGTATTGTCATTATTGTTCTACCGGTCACTCCGCTTCCACCTGTTCATGCCCCTCAGTAGTCGACTGCGCCGACGTCCTCCCTTTGTTGTATCGTCACGGTTTCCGGTTCCTCAGCGCATTTAGGTTGAAGGGGATGAAAAAAGAAGGTAGTAGAAAAAG…
	R=441	395	96	36450	Yes	Yes	variant erythrocyte surface antigen-1 family protein, ves1c	NA	GGATGGCCACGACTAAAGCCCTTCAGGTTGTCCGACAGGAAGGCCTGAAGAGGAGAAGGCCTGTTGTTTGCAGTACCGCAGCCATCATGCTCGCAGTCACCCGATTTATGCTCACTGAACTTGTCACTGTTCTTGTGTTCTGGCTTAGTACATCCAGCTGGACAGATATGGGAAGAGACAACTTTGCCATTCGAACTGTTGGTATTAACACCCTGCCCATAATTACACATAAACCAACCACACATGTTAACGTAAAGCTGCGAGCACTGTTGGTACAGAAACCCAAGCTGGAACTGCAACGCATAAGTGTAGTCTGAGAGAGCGTAGAACAGCGCGGCGCCGGATGATGGATACTGAAATGGGAAAGCTGAGTTACTGTAAAGGTCATGGAGCCA
	R=196	925	49	36347	Yes	Yes	hypothetical protein, conserved, ves1c	NA	GAGACCGCCGGCAGCTGGGCCTGCGGGGGAAGGTTGGGAAGGGGCTTCGGGCTTCCTGGGAGTAGTCATACACGTCGATATAAAATTGTCAATCTCGTCTTTCAAATCCGGATCAGAATTGAATGACGCTTTGAAAGTCTGAAGCTTTCCTCTGATTTCAACAAAGGTTGCGTCGACGCCTTCACCTCCGTTAAACCTGTATTTGACGTAGGCGGTGGAGGCCAGGTAGAGCGAATGTAGGGGTGAATTAATGGCGTTGGCATTCAACTTATCCCTACCATGCTTCTGCTCTAGTTTCTGCAGAAAGCTAGAGTAAGAATATTCTGCTTTAGAAACATTTTTAAAGTCATCAAAACCGTTCAATTGATCTTCCATGAGTTTTGCGATATCAGATCCACT…
	R=25	725	60	36111	Yes	Yes	variant erythrocyte surface antigen-1 family protein, ves1c	NA	CAACCCCTCCCCTCTCCAAGCCTTCCTCACCGACAAACTGAAAGGCTTCAGCCGCAGTCATCCTTCCGATCCGTCCAGCCACCTTGCTTCCTGTTCCGGTTCCATGTGTCATGTCCAGGTGTGTCTCAAAACACCTCACAGCCGACAAAAGCGTTCAGGGTGGCCATATCAGTCTCGCCCTTAAACCTTTTTGCGGCAGTCCCAATACCCCTCTCCGCCAGCTGTGCGGGACGCTTACGTGTTTGTCCAAACGTGCACCACGGTCACTGGGTGACCTGTTCGGCTTTTACTGGCAGGTGACTGGGCAGTTGTTTAACGATGTTAAGAATAAAGATAATGATCCTACGACCCATCTTTCAAGCGCCATAACCACCTTGCTCCATAAGCTCACCACTGTAA…
	R=96	2160	25	36039	No	No	NA	NA	TGGTAACGGCACATCGGCAAGGAAATCCGGGAAATCTAGAGCCTTGTACAATATATAATCATTTAACAAAAAATGCTATTTGTGTATCCGCAGGCTCAACATAGGACTGCTGTACAAAGGATAGATACCCATTAAGACGATATCATGACAAAATGCTCGCATATGCCAATTAGTGATCGATGAATTCAAATCCTCACCGAGAACCTGCCTCGCTGCCATCGATATATGTACGTACGGGTATTTTTCGAATGAAACCTTCATTCTATTCGTATGTCTGTAAAACAAAATCTGCTTTGAGACTTACAGCAGGTTGGCTAACCCAGGATGCATGAAGGCTACGTGGTACGACGCTGGGTATGGTAGCCCACAGCACTGACGCCACGCGGGGATCATTTACTT…
	R=95	2501	19	35488	Yes	No	secreted antigen 1	NA	TTAATATCATACGCCCCACCTGTTAGAAAATCCGCGTTAAAATACATACCAGCCTTTTCACTGAGCTTTGCAGCAACTAGTCCTACAAGCGTAATATTCCCATCCAAGGCAGCCAAAAAGTCCAAAGCATCCTTAAGGGTTTTGGGTTCCTCAATCTGCCGCCCCTCACATGACCCACTTTCCGAACCACTCGCCATTGCGTCACCAGCGCGTGAATAAACCAATCGTACATCCCAACGCTTTCAACTACATTTAACCTAATAAACCCCTATTTAAATACCTCAACGACGACCTCCAGCCAAATGCACGGGCCAGGCTTGTGAAATCTAATGGGACCACTAATCAAGAGCTCCACTGCCCGAAGCCTGCTAGCGCCGTCAACCATCCGCTCAATTATCA…
	R=10	366	101	33548	Yes	Yes	extracellular matrix-binding ebh, ves1c	NA	TATTAAACAGCTGCCCGTTCAGATGCCATATGAACCCGAACAAATCACCAAGGGTCCTAGGCGTGCGCTTTGTTAAACATCCGAGCTTTTCACAGAGTTGACGAAGGGGGGAAGAGGAAACGCCGCAAAAGAATGGGAGAGAAGACTAAATATAGTTACCCGCGCCTGCGTTGTTGCGGAGATGCTTGGCCTCAAAGCCCATTGGCACATGGCACAGGGGACCGTGAGGGCAGTCGGCGAGGTGGTTAGGAGTGGCAGGATGGCTAAGGCGGAAACCCTGAAGGTTGTCGGTGAGGAAGGCCTGGAGGGGGGAGGGGTTGCCGCCTTTGCCGCAGCCATTGTTTTGGTTGTAATTATTATGGTTGC
	R=67	467	75	33297	Yes	No	variant erythrocyte surface antigen-1 family protein	NA	GGCATTGGGTTACAATGAGAATCGTAATAACAAAAATGGTCAAAACATTGCTAGTATGATGAAATCCATGTTTTCCGATGAGCTCAAGACTGCTTACGGCTCATCACAAACGCACTACTCCAAATTCCTCAAGGCGCTCCAAGATAAGGCCCTCAAGTCACCGCCTCCACCCTCCTCCCCACCCCCCACCCTCTCCGTCCTTAGTTACTACTACATCACTAATTTCCTCTACGACGTACAGTCCACCAGCCCCGCCACCCCCTCCTTCGCCGGCTACTCGGGCCTCGCCGCCCTGGCCGGTGGCGCCTACGGCTTCAACCTCGGCGGCCTTGGCACTTTTATGAGCGCCCTTCTGGCGTGACATTGTAGCATTGTTCTCACCTAATGCAGTTAGTTAGC…
	R=85	551	74	32226	Yes	Yes	variant erythrocyte surface antigen-1 family protein, ves1c	NA	TCATCCACCTCATCCAGGGGTAATTATGCTTCGTAAATGTGCGTCATAATGTCCTTACGTTACCCTTAGATAGCCCTCTATCCGCCCCCGTCAACCCCTCTTCTGACTGCCCGTCCAACCTGAAGGAGGCCATAGACTGGATCCTGAGGGTGACGGGGAAGGATGGGCGGGGTTCCGATAACACTCGTGCCCTCGCCAAAGCCGTCAAAGAGCTTCTTGAAAACGCAGTTAAGGAGGTTAATAGTTTGAGTGGTAAAGGCCGTGTGAATGGTACTGAGCTTAAGAAGTTGAAGGAGGGGCTTGAGAAGGCTAAGGCGTGGGTTGAGAAGGATGTGGAGGGTGGTTTTTTTGGTAATTCTCCCGGTACCATTGGTCGGCTTTCCGATGGTCTGGCGGGGT…
	R=166	383	88	31110	Yes	Yes	hypothetical protein, conserved, ves1c	NA	TGGTAAAATCACCGGCGCTGGCATCGCGCCGTCCAACATGGCAACGCATAGGCTGTGCGACGCGACCATAGCGTTTACCATAGGGGTGTTGGAAGGGTGTAAGAATAACGAGAAGGTGAAATTGCATAAAGATCAAATAAGTAAAATTGATAATGTTATTAAGAAGCTACATGAGAAATATGGTCAGGGTCCGGAGAAGTTGCAGGAGGTGGGTGGGCAGATGAAAAGGCAGCTCAATAAGACCAACTTTAACGGAACCGGTATTGATAGTTTTGTGGAAGACATTGGAACAGCGTTTGAAAAGTTAAAAAGTATTTCACATGACCGGCCCAACGATGTTGCTCAGAAAGTTGGCGAGTACCTCAAGGAGGTCTTCAAGGGTA
	R=234	1530	38	30446	Yes	Yes	secreted antigen 1	NA	TGACGCACTCCGAGTTCCTGATGATCCCGGCTTACGGGGACCGTCACTTCCTGGTTCGGAGGAACCGGAAATATGTTTAAGCGCTTCAATTAAATCCTGGAGACTTCCTCCTCCACCGGAACCTTTATCCCACAGCTTCTTAATAGCAGCCTGTAATCTTTGTTTAGCGCTATTCCATCTACCATTTTTCCATGCCTCCCCAAACATGAACCCGTAGGGGAACGGACCAGCAGATGTCGCAGCCGTAACATTAGCTTGATTCCACGAACGGCATCCAATGGAAACATTTGTAATTGCGTTAGATATAACGCCCAGCTTGGCTTTCAATACCTTAACATAACCGTCAAAGGCATCGCCCTTCAAAAGTTTCCCATAGTTTTCAACGCTTTCTTGGTACAT…
	R=62	1830	23	30275	Yes	No	protein transport protein Sec24D	NA	CACGACACGGAGATAGTCATCATACCCTGGGTCATGACATGGGACGGCATGGTGACAGAGTTTCACAGTAGCTACAGACGGCAACTGGGTATTTAGGACCGCCCCTAAAATTTTTTTCCCAGAGAGCTGTGCGCGGCGTCCACGGAGACCACGTGAGCCTTTTATCAAAGAAAAAGAAAAACTTAATTTCCTATGTAGTATCATGAGATTATATACCTATATAAAACGATATATATGTGGCACGCGTAACTAGACGTCCTGCCAAGTTTACATTAGAATGCAAGCGTTGTGTTTATTCACGGACTGTAACGAATGACAGACGGACACCGAAAGCAGAACGACTCTGTATATAACAATATTATCGTATCTAATATTTTGAGGTGAAAACAACAAAATGTA…
	R=145	573	67	29370	Yes	Yes	variant erythrocyte surface antigen-1 family protein	NA	ACGATGAGCCTAATTACGCCAAGATTTTCTTGTTCCTTGCACCCTTAGTTTACTACTTCATCACGTTCCTGTACTGGATGTGTAAAAAAAAATGGAGGAAGAAAAAGATAAAAACAAGTGGCAGCAGTAACCCCCTTTTCTACTTAATGATAGACATGGGCTATTCTCAACCCCAGCTGAACCAAAAGAAGACTGGCTCTCACATCGCGGACCGTTTGGCAGGGAACCACGACGTTTTCAAGGAGCTGAAGGAAGCCTATGAATCCGGTGGTTCAACTTCTTACGACACCTTTATCGAGAAACTTGAAAAAAATGGCCCTAAAAACGCCATAAACTGCCCCCTCACCAACTGCAAGATATTTTCCTATGCATACCTCAAGTCCAGGCAGAATGGCAACG…
	R=274	499	71	28816	Yes	Yes	extracellular matrix-binding ebh, ves1c	NA	CTACACCCCGACTCATTACAGTCAATGTTCTTAAACTCGTCGAGAAGATTTTGAAACCACTCATAGAAGTCGTCAGTGAGATACGCTAACCAGGACAGATACACCGAGGCATGAACTGGAGCATACGTAGCGCCTGCTGAATGCGTGAGAGGGAACAGGTAACCACCGCAGTCTGCGCCACGGCAGGCCGATTGAGGGTCAGTCATACCTCCACCGGTCGGCGCGGCACCAACAGGCTGGCAAAGACTCCACAGGTCGTTGGGGGAACTTGAACAGTTATGACCGGAAGTAACAGAGGAATTAGATGAATTTTTGTGCAAAATCTTAAAGCTGCCATTACTGTTCTCAACTTTATGACAATGCTGTGCCAGGTTGAAGAGCGTGACTGGTAGGAAATCG…
	R=244	830	39	28453	Yes	Yes	variant erythrocyte surface antigen-1 family protein, ves1c	NA	GTCTGACATGCTATTAACCTCATTGCTACATTGATGACAAGCTTGATCGTGAGTTGTGAGTGAACTGCATTTTAGTGTGTTGCAGGTTACTGCCCGATGTACGTGAGTTTCGTGATGGGTAGAGGCTTGCCCGAAGTGAGTAGGGCAAGGGGTGGGACCGTGTGTGATGAGGTGAGTTTGAGGTGTGAGCGTAGGTGTAGTGTGTCGAGTAGGAAGAAGAAGGTGTACAGTATGAGGCATATGTAGATGGTCCAGAAGCCTGAGAGTTTGGAAAAGAACTCCCATCTGATGGCGTAGAGGAATCTATCTACAGCAAGGAGGAGTGTGTATAGGGGATCGCCGTTAATGACGGTTTGGAGCTGGGAGTGGAACTGTTGGCATGTTCTCTTAGTTTGACTG…
	R=130	3137	15	28136	Yes	No	TonB-dependent receptor	NA	TCCGGCTAGGATCAGCGATTCTTCGAGAGGAAGTTCCTCGTGTGCCTTGTGTCTGTCCACGCGCACGGTCCCTTTGTTCTTGTTCGTCGGCTATTCTAGCCACATGCGCGTTGATGTCAGCTTGTTCATAATCGCTGTCAATGTCTATTCCATACATGGCTTTGTAGAGCATTCTCTCTCGAAGCGCTGGCGTAGTTCCGTGGCTATGTGCGGTGGGCGGTACGTGGTCACGCATTTCAGCGTTGCGTTCCCTCCTACCCCCTTTCCTTAGAATTTTAGAGAAGTTACAAGCTTGCAAGCCACATGGCCGTTCCGACCTCCCCTCAGTGACAACCGGTGGCATTTACGAGGTTGGCCATGCCTTCGTCATATTTTTGATTTCAATACCGGAGAGTCTCA…
	R=81	567	55	27054	Yes	No	secreted antigen 1	NA	CACCACACTCATCCAATACCCTCTCCCAGTACCACCAATAACAAGGAGCTATAAAGGGACACTACTGAGACCCAAGTAATGGACTATAGATGGCCGACACTAGGACACTATGAGAATGTTAATGGGTGATTAAGAGGACTCACGTGGTAGTTGAGGTGACTTGAGACTTGCCTTGGTGGTGCGCTGGTGGTTGCCCATGGCGTTGAACTTAATGGAACGCTGTATCGAGCGTGGTAGCAATTAAGTAATTGCGCTAATTCACATGTCATAATGATGCTAATATACATTATGAAATGAGTTAGTCGGTGAACCTAATTAGTGTGAGTTGGTCGTTACGTCGTGACTCTCATCGTGTTACGCCGTCGTGAATGGCATGTAGTATACTGACAAATCCTTAAA…
	R=185	378	79	26991	Yes	Yes	extracellular matrix-binding ebh, ves1c	NA	CACCCAATGCACCCACAACCAGGGTGGTTACGGCGCCAAATGCGGCAAAGCCGGAACCCTGTCCCCCCTCCAGGCCTTCCTGACCGACAACTTGAAAGGCTTCAGCCGCGGCCACCCTTCAGATCCGTCCAGCCACCTTGCTTCCTGTTCCGGCTACACGTGCCACGTGCCGATGGGCTTTAAGCCCAAGGATCTTCGTACAGAACCCAACGCTAATACCCAGGGTAAGAATATTTGCCTCACCCTTAGAGCATTTTGCGGAGGTTTCAACACCCCTCTTCGCCAACTCTCCGAAAAGCTTGGGTGCTTAACTAAGCGCACGCCTAGGACGTTAGGTGATTTGTTCGGCTTCACGTGGCACCTGAACGGGCAGTTGTT
	R=397	727	48	26958	Yes	Yes	variant erythrocyte surface antigen-1 family protein	NA	TATCAGTCTTCCTACAGCGATCAAAACCCTTCAACCTCTGTTGACAGCGAAGAGGTTGCCAAACGTTTCTTGGGGTTCATCCCTCTCATATTCTTTGCACTCGGCTTCCTCTACTGGCAGTGTAAGGGTGGATGGGCTAAGAATAATCTTTCCGACGGCCCAATGAAGGACTTCTTGGTCGAGATGGGTTTCACGGCCGAACAGCTTAACGAAGAAAAGAAGGGTTCTGACGTTTCCGGTATGTTCAATGGTTTCGATGAATTCAGGAACGTCGACCCAACGCCCACATCCCCCGCCTTCCTCCAAAAGGTTGAAGAGGAAGGTAAGAAGAAATTTAAGTCCACGCCGAGCCATGTCCCCCTATACACACTTTGTTTAATCGCATTAACGTACATAAAA…
	R=43	584	47	26929	Yes	Yes	variant erythrocyte surface antigen-1 family protein	NA	CACGACTACCACCCGGACTACCACGATAGACTACATTACAGTGCCGATTTCGCTACTGGTAACTAACTGCATTATGTGAAAACAATGCTACAATGTCACGCCAGAAGGGCGCTCATAAAAGTGCCAAGGCCGCCGAGGTTGAAGCCGTAGGCGCCACCGGCCAGGGCGGCGAGGCCCGAGTAGCCGGCGAAGGAGGGGGTGGCGGGGCTGGTGGACTGGACGTAAACGTACGTAGCAAGTATGTATAGCGCTGAGAGTGGAGAGTTGGAGGGTTATGTCGAGGCATTCTGCTCAAGCTGAGAACGGAAGGCGTCGAGGGAAGGATTGTCGCCGGCGGCGTTGTAGGCTGTAGTGAACTCATTAAGGCCTTGGAGGGCTTGACTGGTAATTTTGTCACCG…
	R=66	581	59	26894	Yes	No	variant erythrocyte surface antigen-1, beta subunit	NA	ACTCACCACCTAATGTAGCCTAGCACGGCGGTTGGGCGTTGTCCCTCATGCCGCCTCACTACTCAATACCTCCACATAGCCCATCGCAATAACGCTTCCAGTAATGTTAACGTGGTTTTCATTATCGTTGTTATTGATGGTATTACCACCCCTGACCTGAGGATCATTAGGCTATCCGGGCGTCCATAGTGCATTGTGAGTGGGAGCTTTGTTGTGGTTTGTGGGTTGGCCTGTGGGTCTGGGTTAGCTGGTGAGGCTGTGGACTGGTCCGCCCTGTTCACTGGTATTGTTATAGTAATTGGGTGATTGTGAGTGTTGGTTGAGATGGGGGGAGATGATCTTCTTAAGAAGCCCCCTGAGAACTTGAAAGATGCCATTGATTGGATTTTGTGGTTTTGG…
	R=131	2539	13	26004	Yes	No	secreted antigen 1	NA	GTGGGTAATCTGACGCGATTCTTTGAATGCGTTCACACAACTCTTGGAGACATCCATTATTTTCACCGACAAGATTTGACAAAGATGTATATAGGCTATTCCCAATGCCACTGATGAGATCACTAGCAACGTATCCACCGGGGAGTTGATTCTCATCATCACCGGGAGACGATTTAGTTAGCCATTTGTGGATTTCAGTTCTATTGTTAGTACCACCAAACTTCTCCCTGCCCCAACCGCCACTATCAAAATTCTTCACTTTGGGCTCCAAGAATTTCAACGTGGTGAGGAGTCGTGGTAAAATATGTACCAGTATACTGATAACATAATTAACACAGCTTAGATCACTCTCATGAGATTCCTTAAGTTCTTTGTAATTTCCATATGACCGTAGTCTAG…
	R=89	795	59	25719	Yes	Yes	variant erythrocyte surface antigen-1 family protein, ves1c	NA	ACACTTAAGCTTTTCAAACTGAGCCTTCAGCTCATCAAACCCGGTGTACAAATCGTCTGTCAGGTACAGGACCCACGAAAGATAGGAGGTCGCGTGCTTTGGGGCATACGTCGCGCCGTTGGCGTAACAAAGAGGGTAGAGGTAACCTCCGCAGGTTCCTGAGGCACACGCCTTGTGTTTATTATTAGGGTCACTAACGTTGTAATAGAGACTCCACAAGTCGTTAACTTTGGAGCACCCGGTGTCGTTATGTTTAATCTCAAAACTCGTTCCTTCCTTATGACAGTGCTGTCTCAGATCGAACAGCGTTACTGCCAGGTCGTTGGAACCATCGACCATGAAAAGCTGGAACCAGAAAGGGAGTTCATTATATATGGAAAGAAGAGATAATGCTTGTCC…
	R=767	629	54	25281	Yes	Yes	variant erythrocyte surface antigen-1 family protein, ves1c	NA	TTGCCGTCTCCGGTCGTGCCGGTGGGCACGGCCTTCAAACTCTGTCTGCCGACGACCTGGCCGTCAATTTGGTCACATCCAGTCTTTTATCTTCAAATATCCTTGTCACAATCCAGGGACTCGGAGACCCTGAAAACCCTTTACTTCATGAAATATATGGTATTTCCGAATTCTCATATCCTTCCTCCGGCACTGCCCTATTTAACGCTCTTTCTGACTATACCTATGCACTGCAGTTCCAGCTCCTTTTCCTGTTTCAGCAGTGTAGTCGTTCCACGATTCATGGGTGCGCTTGGCAAGATTGTAAGTATGGTAGTGGTGTTGCTGCACATTCTGATTCCCACATTTGTCCGTCTAAGTGTACTAGTAACCACACCAGTGGTAACCATATCGCAAACT…
	R=193	749	38	25163	Yes	Yes	extracellular matrix-binding ebh, putative, ves1c	NA	ATGCGGCGCCTACCTCTCCCCTCTTACACGCTCCAACGGCTCCACGTTTGGCAAGTCGGCGGCCTTCGCCTCAACGTACCTTTCATGGGTTTCCTATCTGGCCGACGATTTTAAGGAGCGTTTGGAGGGCCTACTTACTGACTTTAGTAACATCACCTGCACTGACTGTAGGACTCAAAACGGTGGAACGTGTTCCTGTACCAAAGGGAACCATGGCACAACCAGCTGCCAATGCGACTCCGTAGTTTCATGTTCCGGTGTCCTTCCCCTCTTCTACGAGCATGGATTCAACTTCTTCAACGTGAAGTCGTTGAGCGGGAAGGGAAGTGGAAATAGCCAAACTAAAAGAACCTGTAAACACTTCCACTCCCAGCTCCAAACCGTCATTAACGGCGATCC…
	R=35	487	68	24735	No	No	NA	NA	TTGGCCTCTTCATCGCCTTCATCTGCCTCATCGCCATTGCCATCTACTTCCTCCAGCACGTCGACTACGCCCCTTCCCTCAAGTCCGCCTTCAAGAGTTCATGAAGTTAGTCCGGTGGCATGGCCTCAATCACCTCCATCGTCCTCATCTTAGCCCTGAAGCTCTACTTCCCTTATAACGAGCTGAACAGCTATATGGGTAGGAACCTCACCAGGCCTCCGGTGCCACCATCGTAGTCCACTGTCATACCTCCACCTTCCTAAGTCACCTCACTCACCACCTGATGTAGTCCTGGAACGGCGGTTGGCCGTTGTCCCTCATGCCGCCTCACTACTCAATACCTCCACCTAGCCCATCGCAATAACGCTTCCAGTAATGTTAACGTGGTTTTCATTATTG…
	R=111	821	39	23715	Yes	No	variant erythrocyte surface antigen-1 family protein, ves1c	NA	AAACTGCGGAGGCTATTTCAACTCCCTCACTCTCGCCAGCGGCGCTGTGTTCGCCCCAGACTTTGCCGCCACTTATCTATCATGGTTAGTATACTTAACTGAGGAGTTCTACGAATGGCTTAGTGAGTTTCTCGTAAACTTTAATAATATCACTTGTGAAGAATGTACTCCATCCTGCAACCCGGGTAAAACATGCCACGCCACTTCTACCGAAGGCTGCACATGTAAGTCCGTAGTGTGGTGCTCCGGAGTTCTCGCACTGTTCTATCAGTACGGTTTCAACTTTACAAGTACGTCATCTTTGAATGGACAGCATTTCCAGAGACAGACTTCAGAAACAGTACGAACATGTCAAAAGTTTGCACAGCAACTACAGGAAGTTCTTGCAAAGGACGACAC…
	R=297	598	42	22377	Yes	Yes	hypothetical protein, conserved, ves1c	NA	TCACCTTGATAACCACCCGCCAGGTTCCATGTGCCACGTCCCAATGGGCTTTGCCAGCGCCCTCACTAAGGACGCCAACGCCACAGGGTGGCACATCTATTATCTCCTCGACCACTTTTGCAGTGGTTCCAAAACCCCCCTTCGCCAGCTCTGTGAGAAGCTCGGCTGCTTAACAAAGCGCACGCCCAGAACGCTGGGCGATTTGTTCGGGTTCATGTGGCATCTGAACGGGCAGTTGTTTAAAGATGCGCACATTATATACGGTTTTAAAACTGCCGTCAAACAAAAGCCGCCTAGTGTCGAGGATTTCATTACTAAGTTCAAAACGGCCATAAGATCGCATAAATCTCGATCCTCTCCGGAAAAGACTGGAATAGTCAAATCCTTCGAATCCATGGG…
	R=149	991	29	21403	Yes	Yes	variant erythrocyte surface antigen-1 family protein, ves1c	VESA1_N	GAAAAGGTACAGACCTGCGCCAAAATATTTTTGAGTTGTATTCCACTCATGACGTCGGGACTCAGTTACCTGTATTGGGAGTGTAAAAACGGTTGGAAGGCTATGCAGTTCAACAGCGGCGCCCTCCGCGGTTACATGATGTACATGGGTTACCATAGTTCATACCTTGGTAGTTCCACGGGTGGGAATGTAATTGGTAGAATTGAAAGTACATTTAAAGACTTAAGTGGCGCCGCCGTCGAAGCCAATTCTACATACCTGAAGTTTTACAACGCACTTAGAACTCAGGTGAATGATAAATTAAAGTCAACATCCGATGAAATCAAAAACTATCCCATCGCCGCACTTTACTTCGCTGCACAGAAGTACTTCACACTTAAGCAGTCTAATTCATCTGGT…
	R=79	619	49	21277	Yes	Yes	variant erythrocyte surface antigen-1 family protein, ves1c	VESA1_N	TTAAAATACTCTGTAACATACCTATCAAACTCATCGTACTGTGGCGAGAACTGAAGCGCAGCCAGGAAGTAAAGCATCTCACGGATGGTCTGCGGACTCCTGGAGGCCTTATCAGCGTTCTTAATCTGCTGGCACTGGAAGTAGCACGAGCAGAGAATGTAGAGCCCGGAGAGGTAATTGTAAGTGGAGGCGGAGGAAGAAGCCCCCTGCCAAGTCTCCTTACCCTTAGACTTAAAGTTCTTGAGGAAGTCGGAGTAAGATTGTTTTGCGGTGGCGGCCGTCTTGAACTCATGAAACTTCTTATCCATAACATTCCTAACAACACTCGTCCCGGTCATGTTCTCGTTCATGTAACTGTTGCGAAACCAATGGCCTTCCATGAAGGGGCTGAGGGAACCG…
	R=298	632	37	21211	Yes	Yes	extracellular matrix-binding ebh, ves1c	VESA1_N	AATCCCACCTACCTCGAGTTTCTAGCCGGTTGTAACGAGAAGCTTAATGAACAAATAAAATCAGGAAGCGCCACCAACTTCGACGAATGCCCCCTATCCGCCCTCCACTTGCTAGCATCATGTTACTTCCGATGTATGCAGTCTAAGCGCGACGCAACGTCATCCAGACCGCCATCCACAATACGAGAGATGTTGTATTTCCTAGCTGCGCTACCGTACTCGCCCAACTACGACTCACTTAACACTCACATTTCAAATCATTTTAAAAGCATTTCTAACCAGTCCGACGAGAAGAATGACGCCGCACTCATGATCGCTGTCGCCGACTCCTCGACGAACCAAAAACACAACACCCTATCTGCTGCCGACTTAAAGTATCATCTAATGTCGACGTGTTCC…
	R=58	322	61	19471	Yes	Yes	variant erythrocyte surface antigen-1 family protein, ves1c	NA	TTTTAAACAACTGCCCGTTAAGATGCCACGTGAAACCGAACAAATCGCCAAGGGTCCTAGGTGTGCGCTTAGTTAAACACCCAAGCTTCTCAGAGAGTTGGCGAAGAGGGGTATTGAAACCTCCGCAAAATGAGCCAAGGGCGAGACTGATATGGCCACCCTGAGTATTAGCGTTGGATGCTGCACGAAGATCATTGGGATTAAAGCCCATGGGCACGTGACACACGTAACCGGAACAGGTTGCAAGGTGGCTAGACGGATCTGAAGGATGGCCGCGGCTGAAGCCTTTCAGCTTGTCGGTCAGGAAGGCTTGGAGGGGGGA
	R=76	363	59	18615	Yes	Yes	variant erythrocyte surface antigen-1 family protein, ves1c	NA	ACACCCTGACTTCGAACAATCAATATTCTTAAACTCATCGAGCATATCCTGGAACCATGACTGCAAATCATCCGAGAGGTACAGGACCCATGAAAGGTAGGTGGAGGCGTGTGTTGGGGCAAAGGTAGCGCCGTCGGAATGGGTGAGAGGGTAGAGGTAGGGGCCGCAATTAGGTTCAGAGCAAGTACTGTTGAAGAGGCTGTAGAGGTCATTGTGGGTACCGGTGTATTTGGATGCTTTTGAAGTTTGATGTGTTATGTTTTTGATCTTGAAAAGCATCGCTGGCAACGAATCATCCGGCTTAACCATGAAAAGGTTATACCAGAAAGGGAGACCGGGAAAAAGGGACAAGGCTGTTTCAAT
	R=199	543	45	18536	Yes	Yes	secreted antigen 1	NA	ATACTGACAAATTATTAAAATGAATGTTAGTGGTGTGATGATAAATATTATTTAAAAATACCGATAGCACCTTTAAGTGCTGTCGTAACGCCGCCGACATTAAATGCCACGGCTGTGCCCACTCCGCCCACAGCTGCGGTGCCGAGAAGGCTGCCGGCGATGGAACCGGCGGAGCTACCGGATCCGTTGAAATGTTGTTTGAGAATTTGTTGAAGTTTGGTGAGGTCAGTGGTCAATTTAGTAATGGCTTCGGGGATTTGACTTTTAAAGTCGTCACTCCAATTACTTCTCCACTTCCCACCAAACGAGAAGCCGTAGCCGAATGGGCCGGACGTTTTGGCATCTTCAAGGCCAGTCTGATCCCACTTTGTCGAGTCTGTTTTTAGAAAGTTTAAGGAT…
	R=312	422	51	18192	Yes	Yes	hypothetical protein, conserved	NA	CCCCAACCATGAGTTATCTTACACTGATGATACATATAGCTCAGACCCAGAAATGCCATGGCTGCTGCGCAAAGGGTCATTTTTAAGTAATCGTGAATACGACTATCTTCCCATTTGAAATCATAATACGTAGACTGGTAATTACCATCACTCTTCACAATGCCACTGTCACCAATGAAATCGTGGACCCCCTGCCCAGTGTACCCGAGAAACCGTGAACCAAGCGTAGATCCTAAGCTTTTGACTAAGCCTTGTATGTTAATGATGCCAGACTTTTGCTTAGCCTCCTTCCACCCAGGAAGCTCCCCAGTATTATCGTCCAACTTTCTTTGCTTCTGAATATCCCAACCGCTAAGCCCATAGCCTCCAACCATAGCCAGCCAATCTATAGCCTCCTTA…
	R=281	899	40	18132	Yes	Yes	variant erythrocyte surface antigen-1 family protein, ves1c	VESA1_N	GACATATGTGGGAAGTTACTGGAGAACCAGAATTTTGAGGCTGAATACTCTTACCAAACCTACAATCTGACCAACAGCAGACGGTTGCGTTGCCACTACACATGAGATACAGGAAGTGCAGCTGGAACTGCAATGCATAAGTGTAGTTGGCAAGTGTGTTGAAAAGGGCGGGACCGGAGGAGGGGTAGGCAAGGTTTAGACCGTTGCAGAAGAGGTGGTAGAGCCAAGGTTCGTCATTGAAATCCCCCGGCCCCTGAAGCCAACCCAGTACGCCCGGGGCCGAAAGACATGAACTGAGAAGGAAACCTTTCATTTGTTCCCGCTTGATGAAGTTATTCGGACTGGAGGTGCTGGAGTCGGCGACTGGAAGACCTGCGTTCTCAGGGATGAGACTATCGA…
	R=106	800	25	17395	No	No	NA	NA	AGCACCGCCCCGAGCACAAACCCTCCAACCAAAGCGTAGGGAACCCAATTCGCCATCTTTACAATTAATTCGGGTAATACTGAAGCCTATAATATAACACGCCGCCCCGCGACTCCCGCCTTCAACACGTCCAGCCAAAGTTCCTGCCCCGCTCACCGAACTATCCAAAAACAAATAACATTCACTCAAACGCCGCACTGTTTGATTATTTAATCCTGTTGAATGTTACGTGGCCTTATAGTATTTGGGTATTTAGCTGTAGGGGTGTATAGTTTTTCATGATTTGGTCAATGCGATGTCGAGTATTTTGCGACTTAATTTCAAATGAATATTTCGCAACATCGCGGACTACATGCCATTTTTGGTGATGGGGTTTAATTCGCTTTGGAAGTGCTTTCA…
	R=266	441	50	17147	Yes	Yes	variant erythrocyte surface antigen-1 family protein, ves1c	NA	ATGACTTCCTTAAGGCTGTTGTCAAGCTCAGTGAGCATATCTGTGTGGGAAGGGGTAAGGGAGGAACTGACATTGGAGGACATGCCAAGCGATTCGATCAAAGTGGCAATGCTGGAACCTTTAAATCCTCTAGTTGTTGTAAGATAACTACCATTATACCCCTGGCCCACTAGGAAGTGTTTTAGGGCGAAGCCACCACCGCCGCTAAAAAATACCATCTCCCACCCCCCATTTTCCTGGTCTGCTTACACTTCCAATACAGGTAAGTCAACCAGTAGTAATAGAGCGGAAGGCAGCCGAGGAAGATTTGGGCAGCTTTAGTGGAATTACTATTAAAATCCGAAGTCCAAGTCGAAGTAGGCTGGTAAGAAGACTTGTAACCCTCCTTCTTCAGCTGCG…
	R=92	595	38	17141	Yes	No	variant erythrocyte surface antigen-1 family protein, ves1c	NA	AACAATATAATAACAAACATTGTGATAAACTTAGTGAATTGTGACGTACCTCACTCAAGGTCGGTTGGGGTGGAAGGTCACCCCAGTTGATATCCAGTGTTGGCCCGATGTCGAGGAATCTTTGCGACGTGGCAACCCAACCGACAAAAACCTACAATGCCTATGCTAGATAGTGCTTGATTTTTGATTGTCTTTGGTGTGTTCGGCTTTGGAAACAGGGAGTTAGTGACAGGAAATTAAAAAGCATAGTACGCTTAGGCGTCTTAGGTAACCCACGTGCTGGGCGAGGGGCGTAGCGTTAGGTCGGGTACCAGGCGAACCTTTACGGCACTGCGCGCTGCCGACATCCCAAAGCATGGATGTATGTAAAACATTGCTGGATGGTTGCCTGGTCTGCCA…
	R=128	998	19	17103	Yes	No	ribosomal protein S2	NA	GGAACGGAGTGATGGCGGTGCTTCACGCTCAACTGTTCTGAGAGTGCTGGAAATCGCGGAGGGGCTCCGAGTGGGTTACACGGCAGCTTTAAAGAACCGTAGCGCTGATAAAGAACTCGAGGTTACACCGAATGTCACGAAACAAGTTACTGACAAGGGAATGGGCGTATGGGTTCAACTCTTTTAAGATCATTCAAGTGCTTATAATTACAAACTGCATCACACAGCCAAAAATCACTGTAACTAATTTTGCGTGACCTGTGGTTTATTAAATGTATGGGGACTATGGGGACCACACTACGCTTTGAACCGTGGTGCATCCTTCTTGGGTATAAACGCGTGATATTATGCCTCATTGTTTATTCCACTGAATTTTCAAACGACATCAATTCCGTGACG…
	R=34	249	80	16852	Yes	No	variant erythrocyte surface antigen-1 family protein	NA	AAGAAGTCCCTTACCGAGCCGCCCACGAATCTTAAGGAGGCTATCGATTGGTTGGCGTTGGTTGGGGGAGGTTTCGGGGGGAGCGGTTGGGGATGTTGGGGGAAGTATGAGGATTTGGAGAAGGCGCTTAAGAAACTTCCAGATTTCAATGCGGCTAAAAGAAAAGTTTTTGGCAGAATTAATCTCGGCGGTCTTATCAAAGACTTGGCCAAGGGCCTTGGCCGTGGGTTCCTGGGGTATGAGGGTCAG
	R=44	407	45	16722	Yes	No	variant erythrocyte surface antigen-1 family protein	NA	TCTCGTTAACATATATCTGACCGGCAATCTGATTTGTGATTTGTTGGTTGATTGGTTGTTCCCCGTTGTCTGTTGTGTTTTTATATCATCCATCACTAAATTATTAAAATATTGTTGGATGAACATAGGCCGCGCCTCAGGCGTTAAGCCTTTTTTTGACTGCATTTGTGTGAGTTGACTCCATTTTAACTCTGCTTGAAATAGTGGCAGAGTGCCATGCAGTGTGAGTTGTGCAATGGCGGGTAATGAAAATGTACTCAATGAAAGCCAAGTAGGCCTTTTAAAATAGTACCGAAACCTCCTACGTTGAAATAGAAAGCCGCCGCACCACCACCGGCGACAGCAAGGGTGGCAACGGTACCGGCGACCGGGGCGGCTGAGGAGGAAGGTGGTGGAGGG…
	R=103	2189	12	16484	Yes	No	HAMP domain-containing protein	NA	TTGCATTTCTTTACGCACGCGTCACACGCGACGTCCTTGTGCATCAGAATGAAGACGACGGCGAGAATGTAGAGAGCGAGATAGAACGCTGCCAAAGCGAACACCATGCCCGGGCGTGTCGGCGAAGAGGGATCCGTGATCCACGCGAGAAGGGGGTTAGGCCCGGAGGGGACGTCTTCTGCAAAGGCGCGCTTCATTTTACTAATGTACAGCGAAATGCTATAATGTACTTTAAAATCATGGCGATGATAAATTAGCGTCGCGATTTTTGCTGACGGACAAAAAGTGAAACAGGAATGGCAATGGGCGGAGGTTTTATGTAATAAGGTACATGCACATGTAGTCGTGTGGATCCACAGCTACAAAAATCAAGTAGCGCTCATGCCAACAGCTCGGCTT…
	R=327	466	39	16388	Yes	Yes	variant erythrocyte surface antigen-1 family protein, ves1c	XPC-binding	CCGGTCCCATGTGCCACGTGCCGATGGGGTTTGCCAGCGCCCTAACTAAGGACACCAACGCAACTGGCTGGTACATTTATTATCTCCTCGACCACTTTTGCAGCCGTCCTTACTCTCCCCTTCGTCAACTCTCTGAGAAGCTTGGGTGTCTCACGAAACGCACGCCTAGGACCTTGGGTGACGTGTTTGGTTTCATATGGACTTTGAATTATCAGCTCTTCAATAACGCGGAAATTTTAAATAAGTTAAGAGAGGCACTTAACCAAAAGCCTAATAGCGTGGAGGATTTCATGGAAAAGTTAAAGCAGTCAGTGCCAACACTTAAGCCTTCGCCCGAAAACTCCGGACTCGTAAAATCCCTGCAGACCATGGCCCCTGTGATCCCTTTCCTCTATCAAC…
	R=399	367	46	16130	Yes	Yes	variant erythrocyte surface antigen-1 family protein, ves1c	NA	GGAAAAACCAAGAGACTTGAAAAATTCCTTCACCGACTCTTCTGCAGAAACACCACTTTTGAACAACTGCCCATTCAGGTGCCACATGAAGCCGAACAAATCCCCCAACGTTCTGGGCGTGCGCTTAGTCAGACACCCAAGTTTTTCAGAAAGCTGTGTGAGGGGAGAGTTTTCAGAACTGCAGAACGGTATTAGGGCAGCCATAATATTCCACCCAATTTTGCTGGCGCCTCTAAGATGCTCGGCCTTAAAGCCCATGGGCGCATGGCACGGCCCAGAACATGTAGCGAGGTGATTGGATGTCCCGGGAATATTGCGGCAAAACCCGCTAAGGCAGTCAGTCAAGAATGACTGGAGGGGGGAGTGG
	R=55	492	39	15967	Yes	No	variant erythrocyte surface antigen-1 family protein	NA	CCTGGATGAGGCGGATGAGGGAAGCTGAAGTATGAGCTAAGGTGGAAGTAGGGTGAGGTGTCATCCCCTTGGTGGTGAGTTAGTGGCAACATCAATGTGGGTTGGTAGCAAGTATGTAATTGGGCTGAGTGATTAATAGTAGTGACGCTAATGTACATTAAGGTGTGAATTCATAGGTGGACCTTATAAATGAGTTGGGGACATGGTGGTGCCCTGGTTGAAATGGTGAGTGAAATTAAATCTGAAATGAATTATGATCTATCAAAAATGTAATGAGCATATGAATTAACGAAGGTGTAAAAGGCCATTGATGGTCGTCTGAAGGCCACCTAAGTTGAGACCATAGGCTGCGCCGGCTCCCAGTGTGCCAACGCCGACGAGGCCGCCGGCAGCGGGGCC…
	R=159	1074	22	15840	Yes	Yes	hypothetical protein, conserved, ves1c	VESA1_N	CGTTAAAAACCTAAAGGCCGCTGATCCCACACCCCACACCCTTGTCTCCGCCCTCCTTTCCGGCACTAAAAGCTTCATGCGCGAGCTCTGGAAGGACAATTATGTGTCGTACTACGAGCCTACTGCCAAGTGGCAAGGTTCTGATCAGGAGAAATGCGCCAAAATTTTCCTGAGCTGTATTCCGCTCATTTACCATGGACTAACTCACCTTTCTTGGCGGTGTTCCAATAACAATAGTTGGTCCACCCTACAGTTCAATGGGTTTGGTGGCCGGGGTGGAACGCTCAATCACTTCATGGTTGGCGCGGGGTATACTGAGTACAATAAGCTGAGTAGCAGTGCGGGCGGTAACGTTATGGCAGCTGTGGCCTCGAGGCTTCCTGAGTTTCACAACGTTGA…
	R=117	357	50	15812	Yes	Yes	variant erythrocyte surface antigen-1 family protein	NA	AGCCCACCCGCCTGTGCCCTCACACTGCCAATAGAGGTAGGTGAGACCGATATACACGACCGGCATGATGCCAAGGAGGATGGCGGCGCAGTCCCTCTTGTCACTGGGTGTAAGAGAGGTCCAAGAGGCGGCGGAGTTGTAGGTGGAGTTGTTGGAATTTTGGAGAATGTCTTTCTTAAAATTCTCAAGACCTGCAGCAAAACCTGTAATGAGATTCTTTAAAGTATTCTCTTCAACATTCGAAACCCACTCCCCAACTTTCTCGACGTCCTCAGGACTGATGTTGGCTTGGCTCCGAGGATGGAAGGGCTTCAAACCCTCACTGAGCTTATTAAGCGCCGTGTAGGGAAAGTCAAA
	R=164	772	28	15777	Yes	Yes	variant erythrocyte surface antigen-1 family protein, ves1c	NA	CCTGGAACCCCTTAAGAGCACTATCGGCAATATGCGCGCCCCTCTTATTTCTGTCAACGTATAAGGGCAAGAGCCCCTGGCTGTCGAAGTAAGATCTCATGGCACCGCTGGCAAGCGTCAGATTGCGCCAGCCACCGCCGTTGTCATGACACCCCCAGTAGATGTAGGTGAGGGCCTGGTAGTAGAGAGGGAGGCAGCCGAGGAAAATCTTGGCGCACTGATCATTACCAACGTCCTTGTTATCAGCACCATTGTAAAACGACGTATAACTTTTAGTCTGAAGCTCGGCGATGAATGCTATGGCGGCGCTTTGGACGCCTACGGCGAGGGCTTTGGTGAGATCTGTTTTGAACTTTGAAGGGTTTAACTTGTTGGCCTGGGTAGTAACTTGACCTATTG…
	R=162	1354	12	15487	Yes	No	secreted antigen 1	NA	AGAAGTGCCACAGCTGGCAACAAATGTGACAAAACCAGCGTGAGTGTATACGCGTCATGTCCGGCTTTTTAAAAAATTGTCTTAAAAAATAAAACTGATGTCAACGAAGCAATGGCAGTCAGCTTACTCACCCTAAAATCAATGTCCCGTTTAAAATCCAATATATTGTCGACGCTTTAAAATGTGCGCCACGCCGAAAACGGCGTTCCGCATTAACCAACTCAGACCAAACAAACAGCGCAGTCGCTATTTTACATACTGCATTATATAACACTTCGTTATGAAAAATAAATTCATAAGAAACCACTACATTAAAATAAAGCACCGCGAATCAGACGTAAATAAAACTCCTACCGCGCCAACAACACGGCTTATCCTTACTTAACCCACTACCATGTT…
	R=134	396	53	14981	Yes	No	hypothetical protein	NA	AGGCCTGGTGAGGTTCCTACCCATATAGCTGTTCAGCTCGTTATAAGGGAAGTAGAGCAGCAGGGCTAAGAGGAGGACGATGGAGGTGATCGAGGCCATGCCACCGGACTAACTTCACGAACCCTTGAAGGCGGACTTGAGGTTGGAGGCCAGCTTATCCGAAAAGTTGTAGTAAGGGTAGGCGATGGCGAGTACGAACGCACTGAGGATTATGAGGGAGGCGAGGAAACATACGCCAGTTGGCAAGCGCTGGCAAGTGCAATCACTACTGCAGCTGTGAGGAGATTTGGCGGACTTACAGTTTTCGCATCTGTAACTTTTTTGACAGCTACTACCACTGCTTTTACCATCACAGCCGCAACTTCTGAAGTAACACCCCACCCCTACCATCACCGC
	R=178	1312	21	14654	Yes	Yes	variant erythrocyte surface antigen-1 family protein	NA	GACTGCCCCTCCAACCTGAAGGAGGCCATTGACTGGATCCTGAGGGTGACGGGGAAGGATGTTCCCGGTTCTAATAATTCAAATGCCTCCCCCAATATCCAGGCCCTTGCAAAGGCGTTTAAGGGGCTTTGGGAAGAAGTAGAAAATCGTAAAAGTCCCGAGATGCAAGGTGTGTTGACGGAGATTGAGCAGGAGTGTACTTACGGTCGTGGCCCGATTAGCAAGTTAGCAGATGGGTTGGGGAGCTTTATCGGGTACACCGGTGGACATATGGGTTCTAAAGGGATTGGAAGTAATAGGGGAGATAACGGTAAGCAAAAATATGAGTCCGCTTATAGTGCGAGCGGTAATCCTGGTGCTGCTTGGGATGTGGGCCTGAGTAAAGACGAGAAGCAAACT…
	R=534	493	31	14616	Yes	Yes	variant erythrocyte surface antigen-1 family protein, ves1c	NA	ACGCTTCCTCATATCTCTCATGGGTACTCTACTTGACTGATGATTTAGAGATAGGGCTCCAAGAGATGTTGGATGCCTTTAAGAATATAGATTGTCAGACGTCGGGGTGTCAGAAACCGTGTAAATCCCACCACCCCGGCCAGCATGGTACTTCCGCCGACTGCTCCTGTGACTCAGTAGTCCACTGCGCCGGCGTCCTTCCCTTGTACTATGAGTACGGCTTTACCATGTTTTATGCTAGTACACTGAAGACTACCGCTAAAAGAACGTGTCAACAATTTCATAATCAGCTTAAAGCTGTAATAAAAGGAAACCCTGTGAGAACTATTCTAACCGCAATCGACGACTTCCTCTACATATTCCGAATCTATTTCTTCTACAACCTCTCCACATTCTGGA…
	R=320	1082	30	14606	Yes	Yes	variant erythrocyte surface antigen-1 family protein	NA	ATAGATGTGCCACGTCGCACGATGGTTGTCTGGTCGATTATTTTGCAAGTTACCAGCCATGCGCTTATCGCAGGGAGACACGCCTCGACGAGTGTGTTACGTGTTGCCAGTAATTTGAATTTCAGTGTTGAGACATGATGGAACATGACACATACCTCAGCAAAGAAACTTACAGACTGCCCATCCAACCTGAAGGAGGCCATTGACTGGATCCTGAGGGTGACGGGGAAGGATGGAGTCGATAAATCCCCGGAGAATTCGAATATCGAGGCCCTTGCCAGAGAAGTACGCAAGTTACTGGGTTCGCTCAAAGGTGCTATTTCACCCGATATTAGTGGTATTATAAGAGAAATTGAAGATGATGACGGTAGTGGTCATGGCCCTATCAGCAAGTTGGCA…
	R=91	442	34	14524	Yes	Yes	variant erythrocyte surface antigen-1 family protein, ves1c	NA	CCTTGGAACCTGCCAAGAATGGTTGGGCAATAGAGGCACGTGGTGGTGAGATAGTTTTTCAAGTCAGCGGCGGACAGTGTGTTATGTGTATTGGGCGATGAGGAATCGGCGACCGGGATCATGAGTTCGGCGTCATCGTTCACACCGGAGTTGTTAACGAGATTTTTAAAATGTTCTGTAATGTAAGTGTCAAGTGCGTCGTAACTAGGTGAGAAAGGTAGAGCAGCTAAAAAGTAAAGCATTTCACGGATCGTGGAGGGGGGTCGGGGTTTGAATTCAGGAGCTTTGGACAGCGCAGACTGCTTACCTTTAAAATATAGGTAGGAGATGTAGTAAAGCGCGGAGAGGGAATTGCCATTAGTAGGAGTAAAAGTATAAGGCTTATATTAACATTTTTCA…
	R=163	406	38	13367	Yes	No	variant erythrocyte surface antigen-1 family protein	NA	TTTTCCAGTGAGCTCCAGACGGCTTACAACAACGCCAAGCCTAACCCTCCCCAAAACACAAGCCAATCCTACCCCGAGTTCCTCGAAAAGCTCCAGGAGAAGGCCCCCAAGTCAACGCCGTCCACCTCCTCCCCCCTCACCTCTCTCTACCTCCTTAGTTACTACTACATCACTAATTCCCTCTACAACGTCCAGTCCACCAGCCCCGCCACCCCCTCCTTCGCCGGCTACTCGGGCCTCACCGCCCTGGCCGGTGGCGCCTACGGCTTCAACCTCGGCGGCCTTGGCACTTTTATGAGCGCCCTTCTGGCGTGACGTTGTAACGTTGTTATCACATAATGCAGTTAGTTGGCGGTAGCCAAATCGGCACTGTAATGTAGTCTATCATGGTAGTCCGGG…
	R=385	1048	18	13248	Yes	No	secreted antigen 1	NA	GTGGTGAGAGTGCTAATAACAGCGTAAATCAAACCGGCCATAAAAATAATGAGGGACCGAGGGGAGCTCCACACGCGTCCTCCGGGGAAACCGCCAGCGACAATTCAACCATCACCATAGGCAGTGCCGCCGGAGGTGTGGCACTCCTTGGAGGTGGAGGCGCTGCCTTGTACTTCTTAAACGTCGGTGGGATCAAAACGCTCATCACAGGTGTTCCATAGTATGGTTTAGTGCCATTGTCTGGAGTCATTTCATACTATGGCCGCACTCACGGCAACAGTAGAAAGGGCTTCCAAAGTTAGTTATATACTTACACTAAGTCCATCTAACACACATAAGATGGACATGTCACACAGTATTAAATGAAGTTTCTAAACTAATACCGGATGCAATGTTAAT…
	R=200	323	57	13229	No	No	NA	NA	ACTCAGAGCCCCAGAAAACTCCAACGCCTCCTTTAAGGTATTGGGCGGAGGGACACTAGAACACGCTGTCATCCTAAACAATACTACTTGCGATACGAATCCCACGCAACCATGTCCCTTAGGACGTAACAAGCTTCCGCGGCACTGCCGCCCGGCACCGTCTTTAACTCATCCTAAGCCAAGGAATTAAAGCCGATTAACAGACTAATAGTAACCGCAACCCGTCACTATTCACCACCATTTCAACGCAAAAGCGAACGAGTCATCTGAGAGCCGTTTAGACACGTGAATGGTGTGTAGATAAGGTTCACGTATGGAGTTTA
	R=52	236	68	13049	Yes	Yes	variant erythrocyte surface antigen-1 family protein	NA	GGTTTCATTAAAAAGTTGGCCAAGAGCCTTGGTCCAGGTTTCCTGGGGTACGATGGCCAGAATAGCATTAATTTCAATGGTAACGGCATTGTAGAAAGAAATTGGAAGTACAAGTCTGCATATCATCAGTGCAATTGGGAACAAAACGAAGAGCCTAATTACGCCAAGATTTTCTTGGTCCTTGCATATTTAGCTTACTACTTCATCACGTTCCTGTACTGGGCGTGTAAGAACAA
	R=112	895	17	12955	Yes	No	variant erythrocyte surface antigen-1 family protein, ves1c	NA	GGAGAAATCAGCGGATTGCCCATGACACTCGCACCAACCGGCGGATTACCTCGCTTTGAAACAGTGGTCCAATGAGCTTCTGGAGACTGAAGGTCAGGCATCAATAGGCCGCTCCGGCGAATGTTGCCTCCTCAAAAGATTTATCGTTCTATTGGTTTAGACTATTCATCATACTGCATCGCTGTTGGCTACCAAGCGGTAAGCATCCTGCTTATGGCGGATGCTACCGGCACGTCACGGAGTGGGTGGTGAATGGTGGAGGCCAATTTAGATGCACAACAAATGCCGATTAGAAACTTATAGCCTCTGTTACGTAGAGCATCATGCACTTATGACAGCCTGTTAAAGCTTCAACAGTACCGGAGCAGTTGACTTGCGATTACAGCGACATGCTATCCC…
	R=324	655	29	12920	No	No	NA	NA	GTTGCACAATGACAGCAGTATATTCCAACTAAATCGAACTACTGACTGTGGCACACGTGAAAGTAGAACCCCGTTTGAATGGTAGTGGTATTTAAGAGTTACTTGATCCACGTAAATACAAGATCTCCAATTTCGCGGCCCTGATAGTTATAACGGCAATGTTCGTGTGGTCACGAGTGGTGCGGGTACCTTTTCGTATCACGGCGGGCTTTCTCAAAATATTGTTTAATGATTAGTTACGACAATTGCATTAGTGTAATCAAGAATTAATGAATTTTTATATAACTAAAACGTTGCTGGTTTAATAATTCTGCTCAGCCGCATCAACAGGGACAGGGTCCCAAGTTACGTAGGCCAGGGCTCCAGTAACCAGGCTGTAGATGCAGCATCTAAAAGGAC…
	R=171	390	35	12904	Yes	Yes	variant erythrocyte surface antigen-1 family protein, ves1c	NA	TCATAAAAAAGGTACCGGTGGCACCAACTGCAACCATAACAATTACAGTGAAACCGCTGGCTGCGGCAAATCCCCCAACACCCCCCCACCCCACGCGTCCCTCACCGAAGGCCTTCCGTCATTTGGCCTTAGCTCTTCCTCCACTCCTAACCACATGTCCGACCACCCTCAGGGCGCGCTGTGCCACGCCCCCATGGGCTTTCAGGCAAACCATCTCAGACACAATGGTGACGGCGCCGTCGTTTATTTAGTCCTAAAGTCCATTTGTGGAAACTTCTCGTCACCCCTTCGTCAACTTTGTGAAAAGCTCGGATGTTTAACAAAGCGCACGCCTAGGTCACTTGGTGACTTGTTCGGGTTCACATGGCATCTGAAGGGGCAGTTGTTTAA
	R=71	647	26	12752	Yes	No	CLUMA_CG020870, isoform A	NA	CAGTGGACTACGATGGTGGCACCTGAGGCCTGGTGAGGTTCCTACCCATATAGCTGTTGAGCTCGTTATAAGGGAAGTAGAGCTTTAGGGCCAGGATTAAGATGAGGAAGGTGATGGAAGCCATGCCACCGGACTAACTTCATGAACTCTTGAAGGCGGACTTGAGGTTGGAGGCCACTATAGACGGGGAGTACACTGCGTCGGTTTTGATGAGGTAGATGATGAAGGTGGTGATTGATGTATTAAGGCCAATTGTGAGCTAATGAAGAAGGCGGTCATGGTCCACGATGTGAGTGACCATGACGATGCGACTACAACATGGACTACATTAAGGTCGGTCAGTGTGCCGACCATGTTACTCAAGTGGTATCACCAGTTGCGGTGAAAGGTGGTATTAGA…
	R=78	263	54	12690	Yes	Yes	variant erythrocyte surface antigen-1 family protein, ves1c	NA	CGGCATTCTCCAAAATTCCAACAACTCCGCCTACAACTCCGCGCCTTCTTGGAACTCCCTTACACCCAGTGACAAGACGGACTGCGCCGCCATCCTCCTCGGTATCATGCCGGTCGTGTATATCGGCCTCACCTACCTCTACTGGCAGTGTGAGGGCACAGGCGGGTGGGCTCAGGAGAACCTTGATGGCAGCGGCAGCGACCAGGGCAGCCTTAAGCAATACATGGAGGCATTGGGTTACACTGAGAATCTTAATAATAAAA
	R=412	1001	13	12378	No	No	NA	NA	CCAATGTACGACATATTCGTCAACGAGACCTACAACTCTTCAGGAATATGCTGTCATGGAGGTGACTACGACGCAAAGAACTGCGACGAGAGCAAGATGGAGGGATTCAAAGCATGGCCCATGCTCCTACAGTTATAGCTGGTATTCTAAAATGACAAGAAGGAACCGTCGCACCGGACACTCATCATGAGCTGCCACTTTCAGATCACTTCGTGCATAGACGAACCCAGGCACCCCGAACACGGAGGGAAGATACCCCAATGGTGTACAGGAACAGGAGTGATGGCGGCACTTCACGCTCAACTTTTCTGAGAGTTCTGGAAATCGCGGCGTGGCACCAAGTGGGTTACACGGAAGCTTTAAGGAACCGTAGCAAGGAGAAATAACTCGACATTTCAC…
	R=107	1406	10	12326	Yes	No	cyclin-related protein, putative	NA	ATAAACTGCATTATATCCAAACTTTAGTGGTTTTAGAACACGTCAATGAAGATGACCTGGCGGTAATGCCCGTGCTGGTGGGAACTGGACAACATAATACGATAGCACTCTTCAAAACAACCCAGCACACTACACACCTCCATAAATGTAATAAACAAAGGAGACATGTGACAACATTAGAGCCAACACACTATCCCGCCCCGTGTGTAACTACGTAACGCCTTCCATGACGACTTCAACTTCCTCGGCTACGGTCAACAATCGCACACAGTCCTTTTACATGTGTGCTACAAAAGTAATAAAACCCAATGCTTGATTAGACTTGCAACGTCCCAATGTCAAGCGGCACTCCTGCTCACACCATCAGACAACGCACACCTTCTTAGCTTGGATAGGTTC…
	R=525	474	30	12056	Yes	Yes	variant erythrocyte surface antigen-1 family protein, ves1c	NA	TGAAACCCTCTCCGCCGACCAGGTGACGTCTTATATCCTCTCGACATGTTACACTTCTCCCTCGGTTCTTGATATCATTCAGGGCCGTGTGCCACCCAAAGATTCCAAAGATGACCCTTGGCTCCACGAGCTTTACAGTAACTCAGCTTTCCCATTTAAATATCCATCATCCGGCGCCGCGCTGTTCTACGCTCTCTCAGACTACACTTATGCCCTGCAGTTCCAGTTAAGCTTCCTTTATAAGCAGTGTGAGTACAGTTACGAAAATGGATGCGGATGGTTTTACTGTAGGTATGGTTCTGAGATTCTGCCCAAAACTTCTGGTAATGCCGTAAACTCCCATCTATGTGAGGGGTTTAAGTGCAAAGATCCTTTGACTTGCCAGCACAATGGCACAAA…
	R=114	770	17	12004	Yes	Yes	variant erythrocyte surface antigen-1 family protein, ves1c	NA	CCCCTTCGACCTGTGGAGCGTTGCGAACGGCGTTCATAAATCCAGGACACAGCAGTGCAACAAAACCAACGCTAACTGCGGCGGTTACCTTTCTCCACTCACTCTTACGGAGAGCTCCGCCTTTGCTCCATCGTTTGCTCAGACGTATCTTTCCTGGATCGTTTACCTCCCTGACGAATTTAGGATATTGCTTGAGGGGTTGCGTGAAGGGTTTAAAAAGATTGTGTGTAATGACTGTGTTCATCCTACTGGGCAAAAGTGCGATTCTCATCTCGCTGGGCAACATGGAGCTTCAGCTTCGATCTGCCGATGCCCCTCCGTCGTCCAGTGCGTCGGAGTATATGGCCTGTTATATGAGCATGGTTTCAGGTTCACCAGCGCCTACTCGTTGAACGGGGA…
	R=65	245	67	11933	Yes	Yes	hypothetical protein, conserved, ves1c	NA	GACTGCCCCTCCAACCTGAAGGAGGCCATCGACTGGATCCTGAGGGTGACGGGGAAGGATGGGGGTGGTAGTGGTGAAAATGGTACTCAACAGTTGGCCAATGCGGTTACTGAGTTACTGGATGGCGTTAAGGCTTCCTCATCCGAGCTTGAGAAAAAGTTGGAGGAGATTAAGAAGGCTTTGAAGTCTGATGGTAGTAATGGTATGATTAATGAGTTGGGCGATGGGCTTAAGAAGTTTATGGA
	R=147	330	42	11838	Yes	Yes	variant erythrocyte surface antigen-1 family protein, ves1c	NA	GGTATAGCTGATCTGGTTGACCCTCTGCAGCAGTTAAGGAAGGGGGTGTTGATGTTTTTGTCGACGTTATTAGAACAGTTGGTGAGGAATCTTATTGTTGAAGATAAGGGTGTCAGAAGTATGATTGGAAATGCTATTAAGGGGAAAGATGGTGTAAATTTTGATGACGCTATTGGGAAGGTTATCGATATTAGTCAGGGTAGTAGTAGGCACAAAATCTCTGACATTTTGCAGGCGTTGAAAAATGTTCACCACCTAAAAGAAAAAAGTAATTTAAAGGATTTGGCCCAAGGATTAAAAAACTATCTGGAGGGGGTGCTGGACGCGGTG
	R=271	161	81	11788	Yes	No	variant erythrocyte surface antigen-1 family protein, ves1c	NA	TAGTGTCCCTTTATAGCTCCTTGTTATTGGAAGTACTGAGAGAGTGTTGGATCAGTTTGTTGTGAAGGATGGCTGCTGGCGGCGGGAAGTCCTTGACGGACTGCCCGTCCAACCTGAAGGAGGCCATCGACTGGATCCTGAGGGTGACGGGGAAGGATGGG
	R=109	245	52	11650	Yes	Yes	variant erythrocyte surface antigen-1 family protein, ves1c	NA	AGGAAGGCCTTCTTGCCGGCTTCCAGGATGGGCTTGACGATGTTGTGGGAACCCACGTTAAGGGCAGTCTCAACATTTTTTACATTATGAGAAAAACTGTTATCATTTGTGTTGTAGGTATTATTGCTATTAAAGTTCTGCACCAGCGCCTGAAGCTTTGAGGCCGCCTGATCTGCATCACCCTCCCACTTCCTTTTACTACCCTCGAAGACCACCTTGAGGTACTCGCCAACTTTCTCAGCCAC
	R=144	343	55	11348	Yes	Yes	variant erythrocyte surface antigen-1 family protein	NA	AGTGAGTACATTAAGATGACGTCGCCTGAGAAGACTCTTACCGAGCCGCCAACGAACCTCAAAGAGGCGATAGACTGGGTGTTGAGAGTGAGAGGGGGGGACGGTTTTGGCGGGAATGATACTGACCTGTTGGCCACGGCGCTCACTGCTTCTCTAAAAAAGAAGCCATATAAAGAAAATGATGTCGTTACAAAAATTCTGACAGAGATTAAGAAGGATGCACATAAGAGTAATACTGGTCTTACCACGCAGCTGGGCGATGCTCTCAAGACGTTCATAGGCTACAAGTATGAAAATGCGCAGCCCCAAAAGTGGAAAATTACCGGGGATGGTATTGTGACGA
	R=248	359	55	11176	Yes	Yes	secreted antigen 1	NA	TGTCCCTCCGCCCAAGAGTTTGAAGGAGGCGTTGCAGTTTGCCGGGGCTCTGAGTCATGGAGGCCTTAAGGACAGTGTCGGCAAGGAGCTTCAGAAGCGTGTTAGTGGGTACTCCAATAAAATAGCGGTGGACAATTATTTTACAAGTACCCTTGATAATCTCAAAGAGTTGCGTGAAAAACTTGATAATCAACATTGGACTTACGGGGGCTACAACGACATGCAATCCACGTCGCCCGACTGCCTCGCCGACACTGTGTCCGATTGCTTCCCGAAGCTTTACTGCACGCTGTCCTATCTCAACTTCAACGTGAACGGTAACGCCTAAGGCGGTGGGGAGTGGGCGAATCAGCAGTGTA
	R=623	1364	15	11058	Yes	No	variant erythrocyte surface antigen-1 family protein, ves1c	NA	ATCCTTCCCCGTCACCCTGAGGATCCAGTCGATGGCCTCCTTCAGATTAGAGGGGCAGTCGGTCAGGGACTTCCCCGATTTGGAAGCCATGTTTCATCACTTCATTAAAATTTACAGTCAATACCCCAAAGTAGGTGAGACTCTCGCCGTATATCAGTTCACAGTCGCGAAAACCAAGCGAACAGGAGACCAGTTTATTATTCATTCAAGTTTCACGCACATACGCCTATCAAAACGTCAAACCCGAAAGCGCCTCAACACCAATCGACACCTCTCCGCCCAGTTTAATTCCCTCTTGTAGTCTTACAGGCGCTGTGCCTCTCCACGAGCTCATATGGCACCTATAGAGCGTAAGGGTCCCTCCATCTGCTTACATGAACGTCCTGTTTTGATTTGCGG…
	R=87	262	42	10721	Yes	Yes	extracellular matrix-binding ebh, ves1c	NA	TCGATTTGTTTCTCGAGATCAGAGTAATGCGGGGAGAACTGCAGGCCAGAGAGCCAATAGAGCATCTCTCGGATGGATGTGGGAGGCCTTCGTTCGGTGACAGGATTAATAATTTGTTTTCCTGTGAAATAGCAGCGACAAAGATAGAAGAGTGCGGAGAGGGAGTCGCTATTGAGGTTGGCGGCGGACGAACTAGTAGTACCGATGACTCCCTTAAGGCTGTTGTCAAGCTCACTGAGCATATCTGGGTGGGAAGGCTTTG
	R=88	327	35	10705	Yes	Yes	extracellular matrix-binding ebh, ves1c	NA	CCACCCTTCAACGAATATGCACTGTAGAATCGGAATCCATGGCGATATAACAAGGGGAGCACGCCGCCGCACTGAACGACGGAGTCGCAGCATCATTGTGGTGGTGAGGAACCATGTTGGCCAGGGCCATGCTCACCCTGACACTTCTGTCCATGACACCCCGACTTCGTACAATCAATGTTCCTAAACTCATCGAGCATATCTTGAAACCACGCATGCAAATCATCAGTGAGATACAGGACCCATGACAGGTATGCGGAGGCATGGGTTGGAGCAAAGGTAGCGCCGTCGGAATGAGTGAGAGGGTAGAGGTATGCGCCGCAGTTT
	R=179	219	55	10492	Yes	Yes	variant erythrocyte surface antigen-1 family protein, ves1c	NA	GACTGCCCATCCAACCTGAAGGAGGCCATAGACTGGATCCTGAGGGTGACGGGGAAGGATGAGGAGGGTGGTGGTGGTAAAGGAGGTACTGAAGGGTTGCACAAGGCGGTTAATGACTTGATAAGTACGGCCGGTGTTACAAAAATTAAGCCTAAGATTACGATTAATAAGGATCTCATTGACAACTTGGCGACGGGGCTGGCGAAGTTCATAGGGTAT
	R=232	742	16	10486	Yes	No	hypothetical protein	NA	CTCCGTTTTTCACTCCAAACTCCACCTACGACGTCCAGTCCACCAGCCCCGCCACCCCCTCCTTCGCTGGCTACTCGGGTCTCACCGCACTGGCCGGTGGCGCCTACGGCTTCAACCTCGGCGGCCTTGGCACGTTTATGAGCACCCTTCTGGCGTGATATTGTGACATAGTTCTCACCTAATGCAGTTGTTACCAGTAGCGAAATAGGCACTGTAATGTAGTATACCGTGGTAGTCCGGGTGGTAGTCGTGTCACCTTGGTCATCGTGGTAACACATCATAGACTTCGGCAAAGAACAATGTTAGTATGAAATAACGATACAGCTTATTCATACACATACCTATCGGCTATCGTTCTTGCCTCCTCCACCATGAGCCTACAAATACCATTCCTTGCGA…
	R=126	551	20	10349	Yes	Yes	variant erythrocyte surface antigen-1 family protein	NA	ATGAAGATGACTGCTGAGAAGACGCTTACCGATCCGCCCAAGAACCTTAAAGAGGCGATAGACTGGGTGATTAAGATTAATGAGCTTAAGAAAATTGATGACCTTGCCGCAGCGCTTGAGGCGCTTCTTAAGCACGATGGTAGCGATGTGGCCGTCCGAGTTAAAGAGGTGTATGAGAAGATTTGTGAGAAGTTCTGTAATGACTGTGAAAAGCAATATAGTCGTGCCTCCCCCCTGAAGAAGTATCTGAAGAAACTTCAGACGTTTGAACCCGTTAAGCGGTCCGATGATGAAACCGACGAAAAGATTTTGAAGAAGTTGAAAGGGGAGTCTGCGAGTTTGAAGACTTCCATCACCACGCTGGCCGAAAACCTTAAAACGTTCTTGGGGTCCAATGAT…
	R=197	522	28	10306	Yes	No	secreted antigen 1	NA	ATTCCACCATCACCATAGGCAGTGCCGCCGGAGGTGTTGCACTCCTTGGAGGTGGAGGCGCTGCCTTGTACTTCTTAAACGTCGGTGGGATCAAAACGCTCATCACAGGTGTTCCATAATATGGTTTAGTGCCATTGTCTGGAGTCATTTCATACTATGGCCGCACTCACGGCAACAGTAGAAAGGGCTTACAAATTTTGTTATATACTTACACTAAGTCCATCTAACACACATAAGATGGGCATGTAACACAGTAGTAAATGAAGTTAAGTGTATATTATAATAATTGATACATCATTAGAACAATAGTGCGGCCTAATGTTATTTATGATATAACACATAATATGAAATGCCAACGTGTTCAATATTGAATACTATTTACGTGACATATTTTACAAC…
	R=167	814	18	10298	Yes	Yes	hypothetical protein, conserved, ves1c	NA	GTATGAACACAGTCATTACACACAATCTTCTTAAACCCTTCACGCAACCCCTCAAGCAATACCCTAAATTCGTCAGGGAGGTAAACGATCCAGGAAAGATACGTCTGAGCAAACGACGGAGCAAAGGCGGAGCTCTCCGTAAGAGTGAGTGGAGAAAGGTAACCGCCACAGTTAGCAGTGGATTTGTTGCAATCAGGTGTCCTGGATTTATGAACGCCGTTAGAAACGCTCCACCACAGGAAGGGGGCTGTGGAACATGTGTGCTGACCACCGAATGTGGATGGTTGAGACGAATGCGGAGGTATATGCTTGATGTTGTAAGAACTACTCTGTGCATTATGACAGTGCCTCACCAGACCGTGGATAACATCGATGAGCTGAGTCATGGCACCGCAATAA…
	R=100	336	41	10147	Yes	Yes	variant erythrocyte surface antigen-1 family protein, ves1c	NA	GTGCGCCAAGATCTTCCTCGGCTGCCTCCCTCTCTACTACCAAGCGTTCACTTACATCTACTGGCGTTGTGACAGTAATGGAAATGGCGAGTGGGAGACTCAGACGTTTGATGGCAGTAAAGGTCACCACCTTAAATATTTTATGTTTGCCATGAACTATGAAGCCAGTTATCTTAATAATCGGCGGGGTTCAGAGGTTCTTAGTGGTGCTATGAAAAGCTTTGCAGATTTCAAGGAGGGCATGACGGAGGCGCAGAGTACGGCGACGAAGAGGGCCCAGGCAGTGACTACGGCCATAAATAAACTTTACCCCGGCGCTCAATCCCCCTCCACCAA
	R=330	568	28	10114	Yes	No	secreted antigen 1	NA	TAATGCTCACATTAACATTGCATCCGGTATTAGTTTAGAAACTTCATTTACTACTGTGTGACATGTCCATCTTATGTGTGTTAGATGGACTTAGTGTAAGTATATAACAAAATTTGGAAGCCCTTTCTACTGTTGCCGTGAGTGCGGCCATAGTATGAAATGACTCCAGACAATGGCACTAAACCATACTATGGAACACCTGTGATGAGCGTTTTGATCCCACCGACGTTTAAGAAGTACAAGGCAGCGCCTCCACCTCCAAGGAGTGCCACACCTCCGGCGGCACTGCCTATGGTGATGGTGGAATCACCGCTGACGCTTGCCCCGGAGGACGCGTGTGGAGCTCCCCTCGGTCCCTCATCAGTTTCTTGGCCGGTTTGATCTACGCTGTTTGCAGCA…
	R=93	508	25	9918	Yes	Yes	extracellular matrix-binding ebh, ves1c	NA	CGCTTTCCCTGAGCTGAAGGCTGCCTATCAAGGCAACTCAGCATCATCCTACGAAGACTTTCTCAAGAAACTTGAACCAAACGGCCCTTCAAAAAGGCCCGAATACCCCCTCGCCAATTGCAAGATATTTTCTTACGAATACCTCCAGTCCAGGCATAGCGGCGCCGATGTCACCGAAGCCATCGATGCAATCAAGGCAGAGCTAGTGAGGCTTAGCAAAAACAGGACAATTAGTTACACTTCTAAAACCAATGATTTTTCACAGTTGAAACAAAATATTAAAAGTTTACTCGAGAAAATTCACACCTTCGACCCCAACTCAGCTCCCTCCCCCGTCGCCCCCCTCGCCGGCGCCCTCACCACTCTGACCGCTGCAGGCGGCGCTGGCGCAGCTTATGG…
	R=291	554	22	9865	Yes	Yes	secreted antigen 1	NA	TCTACGCCACCTGTGCCCAAACATGAACCCATATACGAATGGGCCAACTACCTCTTTGTGATAAATGGAAGACGGATCCCACTTAGCACATTCTTTTTGCATTTCATCAAGGAACCTGAAAAGCATAGGAAGTTTATCTTTTAACCAGTCAACATATGAATTATAGGCGTCACGTCTTAATATTTCCACTAAATCCCTTTCACTGTCTTGGAAAAGCGATTCAAGAAATTTGCGTCCATACGAACCGCCGGTGAGAGGTTTAAGATTAACTAGAAGGGCAGCGCAAATGGAGGTTAATTGAGAACTTATATTTTTGTATTCGTCATCACCATTAAAATCACCACTAGTTACAGCTTTACAAAATGCATCAATGCAGCTGACTGCCGCCGCGGTGCTTGC…
	R=73	564	29	9843	No	No	NA	NA	TGTAGTTACTGCGCTCCCACTACCATCGGCGCTCTACTATGCTTCATCGCTTTCATAATCTTCCTAATCTATCAGTTCGATAATCCTATTGAGCTAGTCTCCAACGTCAAGTCCGCCTTCAAGACCCCTTAACCATCATCCTAGTCGGATGCCACACCCTCACCTCACTAGTTACCGCTTCCCTTAAGAGCGCTTTAACAAACAAGTCTCACTCTACTCACACAACTTTCATCGTAATACCATCGCACATTATAACCACATATACACCGTTTGACATCATAGCTAATGTCACCAGTCGCCTTACTGACCAACCTTAATGTCCTCATGAGACGGTGGTGGTGCTGTGGTCACTCTCATCATGGACCATGACCGCCTTCTTTATTAGCTCACAGTTGGCCT…
	R=98	523	26	9825	Yes	Yes	hypothetical protein, conserved, ves1c	NA	TTCCGAAAAGGCCAAAAAGGTCGCCCTCATCTTCCTGGGCTACGTGCCCATTCTATATTTCGGCATTACGTATATCTACTGGAAGTGTTCGAATACCCAATCGCATGTTGGGTGGAAGAACATACAACTGCGCTCTAGTCGTTCCCCTCTTTACCTCTTCATGTCCAACATGGGTTTCGAAACCAAGGCGCTTCAGGATATGAGGGGATCTGATATCGCAAAACTTTTGAAAAATAAATTCAACTACTGTGATGACGAGTAAAATGATGCTAAAACAGAATATTCTTACTCTAGCTTTCTCCAGAAACTAGAGCAGAAGCATGGTAGGGATAAGTTGAATGCCAACGCCATTAATTGCCCCCTACACGCTCTCTACCTTGCCTCCACCGCCTACCTCAA…
	R=187	431	31	9502	No	No	NA	NA	GGGGTGGGGTGGTGGTTTAGGAATGATTGCCCATGTAATGGCAAAGATAACCAATCCAACCAGGGCAAGTGTGGTTGCAGTTGTGAAGGCGGTGAGTGTAAGGGGAACCAGAGGGCTCAGCACAACGATTGCAAGTGCAAAGATGCGTGGTGGTATGCCAAATGCAAAACAAGTTCTGCAAACAATTCCCCCTTATTATAACCTTCAGCTTCCTCATTGCCATTGCCATATACTTCCTCCAGCACGTCAACTACGCCCCTTCCCTCAAGTCCGCCTTCAAGGGTTCGTGAAGTTAGTCCGGTGGCATGGCCTCAACTACCCCCATCGTCCTCATCCTAGCCCTGAAGCTCTACTTCCCTTATAACGAGCTGAACAGCTATATGGGTAGGAACCTCACCA…
	R=222	506	31	9484	Yes	No	reverse transcriptase	NA	ACACATGTCAGCAAATCAATACCGCGCCAGTCGGCATGGAAATATGTGTGTACTTGTCGAAAGGATCGCCAAATACCACACTGAAACTGTTTTGTAGTCAGACAAGCAATTACGATATAGTAGACGTCATGTGTGTCTCCTTCGCGTGGCCCATTAGTACCGGCGAGTGTCATCGCCGTGCCAAAGACATCCTATGGGCTTTTGATGGTTCTGTTCACCAAATAATTATGTTTCCATCATTACAATGTAGCGCAATACACTGCTGATACTTCCGAGGTAGGCCTCGATCTGTGTCAACGGTAGAACCCGTGATCTCCACAGCCGCCACTCCCAGCTCCCTCAACACGAAGTTGTATGTCATGACCCAGGGTATGATGACTATCTCCGTGTCGTGGTTGC…
	R=216	395	28	9368	Yes	Yes	hypothetical protein, conserved, ves1c	NA	CCGCCCTGATTGTGGGTGCAGACACTTGATTGGCCGTTGCCATCATGCTGGCATTGATTCTTTTTGCAATTGTACCCAGGACATATATGGGATTGAACGGGATTGCCTGTAGCATTAATCTCTTTCCCAAACCTACAATGCCGCCAACCGCAACCATCATCAAAATTAGTGGAACACTTTTGCGTCAGGAAGGACAGCTGAAACTGCAAAGCATAGGCGTACTTAGAAAGCTTGCTCAGAAGCGCGGCGCCTGATGGGTACGCAAAGCTCAGGCCATTACCGAAAAGGTAATGAAGGTATGGCTCCTTACTTTCCGTGGACGTCCCAGGCCCCTGAAGTCTACCCAGGACCATCGGCGAATAGAGGCACGTCATGGTAAGGTAGCCCTTCAAGTC
	R=212	328	31	9363	Yes	Yes	variant erythrocyte surface antigen-1 family protein, ves1c	NA	AGGCGTATGGGACTTTCCAATCTTCAAAGTTATTTTTGCCGCATCTTCCTTCTTGGCCCTTTGCTCGGCCGATTTCTTCGCCTTAGTCAGTCCGTCCGAGAAGTCTTGAAATTTCCCATACGCAGTACCCAAAACAATCTTACCAACATAACCACTGAGCTGCTTGGAAGTGAAGCCATTGGAAAGCATGAAAGAGCCAAGTGGGTCATTCTGAGAACTAAACTGCATATTAATCCACCCACCCTGATTCACCGGCTGCCTAGATTTCCAGTACAGGTAACTCAGCGCGCTGAAGATCATGGGAAGGCAGCCCAGGAATATTTTGGCG
	R=325	1141	14	9357	Yes	Yes	hypothetical protein, conserved, ves1c	VESA1_N	CTTGTCGAGATTGTGATTGCTGGGACTAATGGATTCCTGTGGCAGCTTCGGCGAAAATATGCATCACTTTACCAGGGGTCCCAGTGGCCAACGAATCGCAATGATCCACAAACCTGCGCTAAGATCTTCTTGTCATGCGTACCTTTCATCTGGTCAGGTTTGAGTTATCTCTGCTGGCGGTGTAACCTGAACAATAGTGAAGGCGGCTTTAAGGATCTGACGCTCAGTGGTGGCGACGCTAAAGACTACATGTTTACCATGGGCTACACCAATTTCCATCAGATAAGTGGTGAAAAGATGGGCTCAGATGTTTTTGAAACCGCTATGAAAGGTTTCAAGGATTTTAAGGAAGGAATGGAGAAGGCGCAGCCAAAGGCCAATGAGAGAGTCCCTAAGCTC…
	R=523	399	37	9347	No	No	NA	NA	AGGGTGCCAATCTTAAGTAGGCCAGGGCACTGAACAAAACAATAAAGTTGAATTACCCTAAAGTGCAAAAGCATTGTCACTGATTCCAGAATAGCCAGGATGATATCAGCTTACGACTGCAACACTGGCTATGGAACTGTCAACCCACATTACTGATTTATAACCACCATAATTGCGAATACAACATCGAAGGGTCACTCAATAGGCTATAATGTGGGAAAACGTGGCCCTCACTTCTAAAGCGAGTAAATACGCCAAGCTGAGATTTAGGACCGGATGGAAGCAGACCTATCAAAAGTAGTCTTCCAGCAAACATACAACTCTGTGCTGACGGAGCTGGGCAGATTCCACGGAGATCAAGTGAACTACACAGTATCTATATTAATATAACAATGAAAC
	R=225	405	31	9344	Yes	Yes	hypothetical protein, conserved	NA	TGATAACCGATAAACTTTTTCAGTCCGTCGGCAAGCTTGGAGATGGGACCGCCGGATGGCCCACCCGGACTCTCAACGTCTTTCTGCAACGCCTTTTTTAAATGGTCAAGCTCTTCCTCATTCAGCGTCCTACCGTAGCGGGTGATGTCGCTAAGGTAGGATTTGAGCATAAAGGCTTCTCTGGCGTCCTTTTGCGTCGCCGACTGAAGCCCACTTCGAGCCTTGCTGAAAATGCCATTAACTTCACTGGCTAAGGTACTTCCATCCTTATCGAGAAGCTTTATAAGCTCTTCGGCCAGGCCTTTAATGGCATCATCATCCTTCTGACCACTGTCCCTCCCACTCACCCTCAACACCCAGTCTATCGCCTCTTTAAGGTTCTCGGGCGGATCGGTAAGA…
	R=245	212	45	9284	Yes	Yes	secreted antigen 1	NA	ACCATAAGCCAGAATTTTGATAAAGTTCTCACTAAGCTCAACGAATTGCGTAACTTGATTGTCGACGATTCACATCATGGATCTTATGGAAGTTACGACTCGCTTAAGCAGTCTTCCCATGACGCTTCCTGCGTTGACCTTTGCGTCAAGCATATCCTTGGCGTCCTGCCACGGCTTTACGCCACTCTCAACTATCTGAAGTTTAAAGTAGA
	R=226	516	21	9238	Yes	Yes	hypothetical protein, conserved, ves1c	NA	AGTGCGCAAAGGTTTTCCTGGCCGCGGCCAGCATGGTGTTTTACGGTTTGAGCTTTTTGTATTTTAAGTGGAAGACAACCCACGGCGGTTGGGCTGAGGAGAAGCTTAATGTTGTTAATAATTCGGGCCTCGGCAAGTTTATGAAGGACATGGGATGCAATCCATCCAATGAGCTTCGTAATATTAAAGGCACTGAAGTCGCAACGCTCTTGGACAGTGAAGGTGCCCACAATTTTGAAGAGTTGAAAACGGCCTATGGTAACGGCAACTACATTTACTCCAACTTCATCGACAAACTTGTACAGCAGAAACAGTCCAGCGCCCTAAACTACCCCCTTACCAACTGCCATAAAATTGCAACGCATTACTTCAAGTCAGTGTTCAAGAACAGCGAAACGA…
	R=402	398	35	9122	Yes	Yes	variant erythrocyte surface antigen-1 family protein	NA	CTAATGCCAGCGAAATCAACGAGGCTATCAAGGCAATAAAAGATAACCTTATACAACTCAGTGCGGCAGAAGAATATTCAAGCTCCGGCGATTCATCTACCAACCCATATGACAACCTAAAACCTCTGATTACACAATTACTGTCAGCAGTTCAAAAGTTCCAAGCCAAAGAACCCGAGCAATTTGGCCAAGGCGTCCACCACGCTGCCGGTCAAGCAGGCAAAGAAGCCGGTGAGTCCGGTGGCCAACCTTCCTCAGGCAGTTCCATAGCTGGTGCTCTTACCACCCTTGGCCTCGGTGGCGGAGCTGCGGCAGCCTACCTAGTCAACCTCGGTGGCGCCAAAACATTCGTCAATGGTCTGCTTAGAATAGGTTAATTGACATTATCAATGGGTATT
	R=250	229	42	8900	Yes	Yes	variant erythrocyte surface antigen-1 family protein	NA	ACTTCTTGCACAACGCTCTTACCACGGCCAAGCAAGTTGCGATGTTGCAAGGAGACCACTCAGTAACGATGGCAAGGTCAAGGAACAAATGTTGAAGGAAACCATCTTCACCATCGCCAGAATCAATTATAAGATCGTTCAATGTACTGACTAACTCACCCCCCAGATTTTCGCTTAGATCACTCCCGTAACCGCCAGGCAGGAGAGTGGGAGAAGACTCTGACGAAGA
	R=265	914	13	8899	Yes	Yes	hypothetical protein, conserved, ves1c	VESA1_N	CATAGATGCGAGAGCGCAGGAGTACTAGAGTCTTTTAGAGGATGAACACCCTCCCCAAACCAGCAATACAGCCAACCATAGCCATAACTGTAAGCTGTAGCGCACATATGGTACAAAAAGCTAAACTCAAACTGCAGCGCGTAAACACAATCGCATAAAGCGTTAAACAGTGAGGCACCAGAAGGATACATGAGATTCAGACCGTTACTGTAAAGCTTATGGAGGAAAGGTTCATCGGACGCACCAGACTTCTCAGCACCCTGGATGCTGCTAAGAAGGCTAGGAATGTAAAGGCATGTGGCGACAAGATAGCCTTTGACATAGCTTGGAGTGAGACTCTGTAAAGCATCCCTCGCCGAGTCAGCTATTTGTAGCGTAGGTTCAGACTCCTTTGTACTG…
	R=51	467	21	8887	Yes	No	cell division protein FtsK	NA	GTGGCTCAAACAGCGCCGCATCCGGTGCTGCTGCTGGTTGCCTCGTAGTGGGCTGTGTCGGAGTTGGAGCCGCTTACGTCTTCAACATTGGAGGCTTTGGAACCATGGTGAATAGCATGTTCTAAAGGGTGTGAGATCGATACACACCTTTGAATACTACCAAGGGCCCCCTTTGTCGTCACATATGTCATCTCAGGCATCATCCGACACACATTGTGATGATCCTGGGAATTGTGTTGCCACCGTGGTTCTAGACGAGACGCTATCACGCCGTCGAACTGCCACGTTGGATGTGCTATATTGTGGCAATGCAGAAATACGCGTTGTTTCCGGGTTAACCATAACACACGAATATATGGAACCCAAAGCCTGTTACATGTAGACGAAAGAACCAGCAAA…
	R=302	558	19	8817	Yes	Yes	extracellular matrix-binding ebh, ves1c	VESA1_N	ATTCCCTCGCCGCCCTGTACTACTGCGCTTTATGCTACTTTAAGTGCCAACAAAAGAAGAATGTTACGAAGGCCGTCAAAACTCCGACTACCATCCGCGAGATGCTTTACTACCTAGCCGCGTTGCCGTTCTCCCCGAATTACGACGCATTTAACACTTACGTTACCGAGCATTTTAAAAAACTTACTGGCGAATCCACTGCAGAGTACGACGCCGCCCTCATGATCCCAGTCGCAGATTCAGGCATATCCACCGAAGCTACCGAAAAGTATGGCGGTAACACCCTATCCGCCGCCGATATAAAGGACTACCTCACCGAGACGTGTATGTATTCTATGTCAGCGCTCGGTTGGCTCCAGGGGCCTGGAGCGTCTAAGAAGGCCGAGGAACCTTGGCTCC…
	R=175	437	21	8789	Yes	Yes	variant erythrocyte surface antigen-1 family protein, ves1c	NA	TCATCCCCCCTCCACCATCCGCGAGATGCTATATTGGCTCTCTGCTCTGACCGTTACTCCGCAGTTCGGTGAACTACTTGATAATTTCAGTATTGTTATTAGTGCTGATTTCAAAGTCGCCATCTCCGGTTCCCTCGAACAAAATGAAAAGCTGTCCCCTGACGACCTGGCGGGCCATTTGATCACATCGTGCATTTCATCCTCCTGGATTCTTGGAACGATCCAGGGCCCCGGAGATTCCAATAATCCACTCCTGCATGAGATATATTCTAGCTCTGAATTTTCGTACCCCTCCTCACCCTCTGTTCTACTCTCTAAGTTAGCGGACTACGCCTACGCCCTCCAGTTTCAACTCCACTTCCTTTACCAGCAGTGCAGCAATACTTACACTAAAGGGTG…
	R=217	613	17	8750	Yes	Yes	variant erythrocyte surface antigen-1 family protein, ves1c	NA	TCCTCCTTATGACAGTGCCGCGCCAAGCCGTCAAGAGCGTTAGGGATGCCAGCTTGGAATAGGAAGAAAAACAACGCCTCGGAAGACTGAAGTGCTTTGAAAGACCGTGAGAGCCCGGTGGTAGAGTTTGACAATGACATAGATGTTTCAAAAGTTTTATAGGTGTTACTCTTGGAACTCAAAGCTTCATTTATTTTTTTCACTACATTCCAAGGAGTCCAAAAATCTTGAAGCTCACCCCGCAATTTGGCAAAATCATCCATAATATCTCGTTTGTTAAACACCTGGTTGCAAAAGTGCCAGTAGAAACCGAAAAGGTCGCCCAGCGTTTTAGGCGTGCGCTTAGTGAGACATACGAGTTTCTCGCAGAGCTGACGGAAAGGATCAAAACTAGTGCCA…
	R=97	308	29	8548	Yes	Yes	variant erythrocyte surface antigen-1 family protein	NA	GCCATGAACGCTCCCCTCTACGAACTATACGCCGCCTCCCATGCCTACCTCACTACTAAATTGAAATCTCCAAAAATCAAGGAACTTCCCCAAACTCAATCCGAGATCGCCAAGACGCTCAACGGGTATAGCGAGGCGGTCAAAAAGCTGGAACCCGCTAAAGCTCAAAAGTTGTCGAAAGCTTACCTCACCTTGCTTTCCCAAATCAAAGACGTGTTCAACCAAGATCCTCCTGCCCCCGCCTCCTCCGCAGCCGCCGCTGCCGCCGGCGGCGTTCTCGGAACCGCAGCTCTTGGCGCCACCGCCGC
	R=243	855	20	8422	Yes	No	ornithine/lysine/arginine decarboxylase	NA	CCTAAAACTCTGAGGGCTGCTTTAGACTTTCTTGCTAAACTCTATAAGCTCGCAGTTGCAGATCAAGTTGGCAAGGCACTAGAGGATAAAGTTAACGGGGCAATCAATTTGTTGACACCAGAGAAGGTACATTTGCACGTACCGCTTACCGAAGATATTTGTACGAACCTATATGAAGTACTGCAAGTAGCGAACACAGTCCGTAATGTTATTGTAAAAAAGGGGAAACACGGACGTTACCATGAGCTTGATGTCAAGGAAGTTGCGAACCAGTGTACCGAAATTCTCCTCAAATCTCTGCCTGAAATCTATAATACATTGTTGTACTTGAACATTCAGGTTAGTGAGAGTTTCTATTTTCGCGGCGGCTGGCTGTGCGCAACGAGTTTGTGGATGACG…
	R=61	256	33	8084	Yes	Yes	extracellular matrix-binding ebh, ves1c	NA	ACTATTGTAATTACACATAATAGCTCTTCCGGACATAAATGTTCTACTTCTCCAGCAGACCTATTCAGCCTTCAAACCTCCAGATGTACCAAAGGTCCAAACTGTGGTCCTTACCTCTCCCCTCTCACCCACACCACTGGCTCCGCCTTCGCTCCAATTCACGCTTCCTCTTATCTGTCATGGGTCCTCTATCTGGCCGATGATTTACAATCAGGGCTCCAGGAGATGCTTGATGAGTTTAAGAATATTAAGTGTA
	R=90	484	20	7976	Yes	Yes	variant erythrocyte surface antigen-1 family protein	NA	ACTTTCTCCGAATTCCTCAAGGAAGTTGAGAAGCAGACTAAATAAAAACTAATTTCTAATCCCAACCATGTTCCACTCGGCGCACTCTACCTATTTACCTACAAGTACCTCAAAAATCAAAAACGCGATACCGTAACCACCACTGACAATGGTATCCCAACTAACGAAAACGACATCACCACTCTGCTCAAAAAGCTTAGCGAAGCTGTGAAGAATACTGAACTCGGCAGTTTGACCAAGTTGTCATCTGCCTACACCAAACTGAGCAACGCAATCACTAAAGCCCTCAAAACCCCCGACCCGGTAGAGGAGTCTTCTGTCGCCGGTCCCGTCACCGGCACTCTGGTCACTGCCGGGTTGCTCGGTGGCGGTTCGGCCGTATACTTCAACGTCGGCGGC…
	R=176	537	22	7809	Yes	Yes	variant erythrocyte surface antigen-1 family protein	NA	ATGACGACTGCTGAGAAGTCCCTTACCGAGCCGCCCAAGAACCTCAAGGAGGCGATAGACTGGGTGATTAAGATTAGTAAGCAGGAAAATATTGAAAACCTTGCCGAGGCGCTTGAAAAGCTCCTAAAGGAGGACGCTGACGAAGTTGCGTGGGAGGTTCGTGACGTGTTTGACGTCATTAAGAATAATATTATCGAGCAGTTTGATAAAATGAATGGCCCTTTCTGCGATCACTACAAGGGTCATCTGAGGAGCGCCACGACGGGTTTGAAAGCTGTTGAACGGCCTGAGGACGTGAAAAAAGATAATCTCCAGACTGCCATTAAAGCGTTGGTCAACGGGCTTAAAAGCTTCCTGGGGTACAAGGGGTCCACTAACTTCAACGGCAGCGGCATCATT…
	R=428	362	24	7728	Yes	No	variant erythrocyte surface antigen-1 family protein, ves1c	NA	GAACCATACTACGCCACGGTGATCAGGCACCTTGAGCAGTCGACGACTTCAAAACCATCCCCCTCCACCTCTCCCCTCTCCCGCTGCTATCCCATCGCCTCCCCCTTCTTCACCCCGAACCCAACCTACAACGTCCAGTCCACCAGCCCCGCCACCCCCTCCTTCCTCGGCTACTCGGGCCTCGCAGCCCTGGCCGGTGGCGCCTACGGCTTTAACCTCGGCGGCCTTGGCACATTAATGAGCGCCCTTCTGGCGTGACATTGTATCATAGTTTTCACATAATGCAGTTGTTACCAGTAGCGAAATTGGCACTGTAATGTAGTCTATCGTGGTGGTCCGGGTGGTAGTGATGGCACCTTGGT
	R=64	424	19	7653	Yes	Yes	extracellular matrix-binding ebh, ves1c	NA	TGTTCTTGTCACTCTGTCGTACAGTGTGCCGGCGTCCTTCCCCTTTTATACTCTAACGGTTTCACCTTTGCAAGTGCTAGTATGAAGGAAAATGGGGGTGGCCAACCCCCAAGTAAAAGAACCTGTCAAAATTTCCATGATCAACTGTCCGCCGTCCTGGCACAAGATGAGAACACGCCATTGTTTAAATTACTCACCACCATCGACGACTTCCTTTACATGTTCCGATTCTATTTCTTCTACAACCTGTCATCATTCTGGATCATGTATGTATGCATAGTGCTCTACATTTACTTCTTACGTGCAGACCTCTTACACCTCAAATCACACGTACATTTCCCCTCCTCCCATGGCATACCGTCCATTGGCCTACTCACAACAGGCAAACCGACCGTACTG…
	R=335	461	25	7607	Yes	Yes	variant erythrocyte surface antigen-1 family protein	NA	TACACTTCATCCTACACTAATAAGGCGAAGTGGAATGGTGAGTTGTAGAATCCCGGTTCCACTGAGGCCAACACTGTCGCCAGCATATTTCTGGGATCCATGCCAATGGTTTATTACTTCGTTACCTACCTTTATTGGAGGTGGTCAAACAGCAAAAATGACGGTTGGGATACGGAGAAGCTTAAGAATAACAATTCGGGACTTAACAACTTCATGCTACAGATGGACTTTACTACCGATCAACTCAGTAGCATCAAAGGCTCTGAGATCGTAAAACTTATGAAAGATGACCACAACGGTTTTGATGGGTTAAATGGTGTTGATAAAAGTGAAAACTCTTACGAAAACTTTCTCAAGAAACTAAAGAAGAAGCATGGCGAGTCTAAAATAAAAAATGCT…
	R=173	470	20	7594	Yes	Yes	variant erythrocyte surface antigen-1 family protein, ves1c	NA	CTGTGCCATACCCCGATGGGCTTTGAGGCCACGCATCTCCGCCAGGACCCAGGCACGGGTAACTATATTTTGTCCGCCCTCAGACCCATATGCGGCGACGTTTCTTCGCCCTTCCGTCAACTCTGTGAAAAGCTCGGATGTTTAACAAAGCGCACGCCTAGGACCCTGGGTGATTTGTTCGGGTTCATATGGCACCTGAATGAGCAGCTGTTGAATAATTCGGAATTCCATGAGACATTGCAGGCTGCCATCCAGAAGTCTACGACTCAGACTCTAAGCACATTTCTCACTTCCCTCAAAGCATTGCAGCCTCCTTCCCTACTCTCCAATTCCATTACCAAACTTGCTGAAGTTTCTTTCTGGAACACCCCAGATAGTTACGGTCTCGCCTCTCTTCTT…
	R=268	553	17	7492	Yes	No	variant erythrocyte surface antigen-1 family protein	NA	CCACTGACGACGGTATCCCAAATAACGAAGACGACCTCACCACTCTGCTCCAAAAGCTCGGCGAAGCAGTCAAAAGTCCTCAACTCGCCAGCTTGACCACGTTGTCAAAAGCTTACACCAAATTGAGCGATGCAATCACTAAAGCCCTAAACACCCCCGACCCGGTGGAGGAGTCTTCTGTCGTCGGTCCTGTAAGCGGCACTCTCGTCACTGCCGGGTTGCTCGGTGGCGGTTCGGCCGTATACTTCAACCTCGGCGGCGCCGGTACATTTTTAAGAGGTATTTTAAGAATTCCATAATTTTAAGCTTCCCAACGGGGCATCTTATAACCCACTGTACATTAGTTTCAGTAGATCACACTTCGGCATTTCGGGACTCAACTCACACTACAGTCCGACA…
	R=57	370	24	7492	Yes	Yes	variant erythrocyte surface antigen-1 family protein, ves1c	VESA1_N	CTAATGATAATTCCCTCTCCACCCTTTACCACATCTCCTACCTATATTTCAAAGGCAAACAGTCTGCGCTGTCCAATGATCCTGAGTTCAAACCCAGGCCCCCCTCCACGATCCGTGAAATGCTTTACTTTTTAGCTGCTCTACCGTTCTCACCTAGTTACGACGCACTTGACACTTACATTACTAAACATTTTAAAAAACTCGTTAACAACTCCAGTGTGTCAGAAGACGACGAACTCATGATCCCGGTCGCCGATTCCTCATCCCCCAACACAAATAACACACTGTCCGCCGCTGACTTGAAGGACTATCTTACCACCACGTGCCTCTATTCCCCAACAATTCTCGGCAGAATCCAAGGCAATTCCGC
	R=223	480	19	7480	Yes	Yes	secreted antigen 1	NA	ATCAGTGAACCATTTGCAAAGATCCTCAGTATCTTCATTACACTTATACATAGACCAATCTGCACCTATCCGACTACTTAACGTAGTATCAGCCCGAAAATACAAGTAGTAAAGTGTCGCATGGAGTATTGGTAACAGCTTAAGAAGAATAGCGACGCACCTGTCAACGCAATTTTTATCATGCAAGAGTTAACTATAATTTCCATAATCACGCTTTTTAATTTCACTTACAATTGTCTTTCTCGTCGTACTCACCGCCCCAAGCACCTCTGTGAGGCATTCCTTAATGTCATAAGAACCAGTTGTTAGCTTGTCCTCTTTAAAATACATAGCCGCCTTTTGCTTGAGGTTTTCAGCAATTTGTGCTATAAGAGTGGTATTCTCACTCAAGGCAGCCAA…
	R=405	457	22	7423	Yes	Yes	variant erythrocyte surface antigen-1 family protein, ves1c	NA	ATTACCGGCGCTGGCATCGCGCCTTCCAACATTGCGACGTATCGGTTGTGCGATGCGACTATAGCCTTCACGATAGGGGTGTTGGAAAAGGTGAGGGAGGCGAAAATGACTATTAGTGTTAATATTACATCCCAAAATAAAGAGGACATCAATAATGTTATTAGTAAACTACACGCGTGTTATGGGAAGGGACCGACGGGCTTGAAGGATGTGAGTGGGGAAGTTAAGGAGAAGCTTGACAAGAATTCCTTCGCCAAGCCATCTTTGGGGTTTGGAGGCTTTTTGGAGCCGATGGTACAAGGGTTTGAGACTCTTGCGACTCAGATTGACGGCCAATCGCAAAATCCCGAGAAGGTTGCCGAAGAAATTGGCGAGTACCTCAAGAAGGTTTTTGGGAGT…
	R=59	144	72	7341	Yes	Yes	variant erythrocyte surface antigen-1 family protein, ves1c	NA	CTAAGATTACGATTACTCAGGGTCTCATTGATAACTTGGCGACTGGGCTGGCGAAGTTCATAGGGTATGAGAATCCGGGTAGTAGTAATAACATTGGGACCGATGGGATTGCGGTTGGGAAGGATGGTAAGACAGGGCCGCCTT
	R=426	334	23	7332	Yes	Yes	variant erythrocyte surface antigen-1 family protein, ves1c	NA	CTTACCGGCGGCGGCATTCTGCCCGCTAACGTCGCGAAGCACCAGGTCTGCAACGCCGTGCTGAACTTCGTCATCCGCTTCCTCGAGGGGCTTTGTGAGATTAAGGAGTTGGATAGTCAGAATAAGGAAGGCGTCAAAACTGTGATTGGTACTCTTCGGAAGTGCGTGGGCTCCGGCAACGTGCCGACGGGGTTTGGGCAGTTGGTTGGGAAGATTGGGGAGAAGGTGGAGACTAATTCGGGGTTTCAAGGTGGCGTTGGACAGAGCCTTAAAACGATATTCGAGAAGTTGAGGGGAATTGTTACTACCGCCAGGTTTGAGAATGGTGGAGATA
	R=259	346	26	7300	Yes	Yes	variant erythrocyte surface antigen-1 family protein, ves1c	NA	TCAGGCGCCGAGCCAAGTTGGCTCCTTAAAAAACAGTCTCCCCGCCCTTGTCGAAGCATATGGAAATCAGAGCGATGATAACGGGCAGATGAAAACAATTGAAAGTGAAAACAAAAAGATTAACCGCAACGGCAGCAGGAACGTCGGTGAGATACTTGGCTCCGCCGTTTACTACGGTACTGAAAACCTCCTAAACCAGCTGAAAAAAGAAGGTTACAAATCTTCTTACAAGTCCACCTCCAATTGGAACGGCGATGCCAACAATAACAAAATTGCCCAAATCTTCCTCGGCTGCCTGCCGCTCTATTACTACTGGTTGACGTACCTGTATTGGAAGTGTAAGCAG
	R=184	215	40	7025	Yes	No	extracellular matrix-binding ebh, ves1c	NA	ACCGAGGCGGAACAATCGGCAATCTAGTACGCCTATCTGTGCCGTAGCACTCCCACCTCACCTTGAGTCACATTACTCCATGGTATATTGCAATGCTGAGTTACAATTAATTTGCAATTCCACGAAGGTACGTAGGGCAGGTCCCATACCGGGTTGCAAGATTGTAACTCTTCTAAAATGGTGAGAAAAGGAGGTACGAGGGAACGCAACGCCCA
	R=282	369	20	7016	Yes	Yes	variant erythrocyte surface antigen-1 family protein, ves1c	NA	TGCAAACATAGCTTTCATGCAAACAATAACAAAGAACCTACCTGCGGCAAAGCAACCAACTCCCCCCTCCAAGCCTTCCTCACGGACTGCATTAATGGACTTTGCCGCAGCCATCCGACAAATTCCACAAGTCACCTATCCACTTGTTCCGGCGCCCTGTGTCATGTACCGATGGGCTTTCAGGCCACACATCTCCGTCAAAACGCTGCTAACGGCGCTCGCGTTTATTTAGTCTTAAAGTCCATTTGCGGCAGCGTTTCTTCGCCCCTTCGTCAACTCTGTGAAAAGCTCGGATGTTTAACAAAGCGTACACCAAGGTCCCTCGGCGATATGTTTGGGTTCACATGGCATCTAAAGGGGCAGCTTTCT
	R=172	872	17	6959	Yes	Yes	variant erythrocyte surface antigen-1 family protein, ves1c	VESA1_N	CCAAACCTACAATGCCGCCATCCGCAACCGTCGCCGTTGTGAGTGAAGCACTGTTGCGTCAAGAAGGACAGCTGAAACTGCAAAGCATAGGCGTACTCAGAAAGCTTACTCAGAAGCGCGGCGCCTGATGGGTACGCGAAGCTCATGCCGTTGCCGAAAAGATGATGAAGGTAGGGCTCCTTACTTTCCTTGGACGCCCCAGGCCCCTGAAGTCTGCCCAGGACCATCGGCGAATAGAGGCACGTCATGGTAAGGTAGCCCTTCAAGTCGAAAGCCGAGAGCGTATTGTTGGAATCATTGGTAGCTCCGGAGTCGGCGACAGGAAGTGAAAGTTGGGTGTCATCTGTACTAGTCGGCTTTCCGAGTAAATTTCTAAATACGCCAGAGATGTGGCTCTGC…
	R=278	284	29	6858	Yes	No	variant erythrocyte surface antigen-1 family protein, ves1c	NA	GGCCTGAAAATCATTAACCTATCCGACCATCCATAGTGCGTTGAGTGGGAGCTTTGTTGTGGTTTGTTGATTGGCCTGTGGGTCTGAGTTATCCAGTGAGGCAGTGCTCCTCGGGGTGTGATTGCGTTATAATATGTTGTGATATTGTGGTATGTGATTTTGTTGGTGAGTGCTTGAAGATGACGATGCGAGCGCATAATGTCCCTTGCTGACTGCCCGTCCAACCTGAAGGAGGCCATTGACTGGATCCTCAGGGTGACGGGGAAGGATGGGCGGGGGTCCGA
	R=364	306	26	6757	Yes	Yes	extracellular matrix-binding ebh, ves1c	NA	ACCTGCGCTAAAATATTTCTCGGCTGCTTGCCTCTAATATTTAGTAAGCTCAGTTATTTTTACTGGCGGTGTCATGATAGTGGTGGTGGGTGGAATAAGTTAACACTTTACAGCGCCGATCTAAAAGATTTCATATTCGGCATGGACTACCACCCACGTTATCTTAATAGGAATAAAACGGGTCACAACATTGTTCAGACTGCCATGAATAAAAACTTTACAGACTTTTCGGAAGGCATGAACAAGGCGCAGCAGACGGCGTCGGAGAGGTCCAGAAGGGAAAAGGCGGCCAAGAAAGAAATTTAC
	R=360	336	29	6691	Yes	Yes	variant erythrocyte surface antigen-1 family protein, ves1c	NA	CCAAATCTTCCTCGGCTGCCTCCCGCTCTATTACTACTGGTTGACATACCTGTATTGGAAGTGTAAGCAGACCAGGGATAAAGGCGGGTGGGAGGCGCAATGGTTCAACGGCCGAGGGGGTGGTACCGACCTTAAGAACTTTATGGTTGGGCATGGATATGTTGCAGATCATCTCAACGGCAACAAGGCCTCTGAAATGATCAAGACCGCGTTCAGTGGGCTTACTGAGCTGACTCGCGCCACCACCACCATACAGCATTCCCACACCGCTCTTCTCAGTGCGCTGGACAACAGCCTTTATAGTGCCTTGCCTTCTTCGCATTCTTCCACCGCCAC
	R=146	453	15	6677	No	No	NA	NA	GGTCGGCCGATGCGATAATTAATTTTAAAGCTTTACATTATGTTGATTCACGAGGTTAAAAAAAATGTAAATTAACAGACGTGACAACACAACCAGTGCAATACATAACCACCTCCGAGGCATTACACAGTGCATCCTGGGAAAGACCATAATAGGTAAGTAGTGTTAATAAACTTCATTGAATCCATCGCAGCATCGTAATGCGTATTGATTTAGCATATATGCATGTTGTAGAAAAGAATCATTTTTTCAAAACAACCTTTGAGCCATTCGCCATCTATGGATAAAACTTAACTCTTGGAAACACGATGTGGCACACAATTGGTTCACTGAGCCGCTGATATGCGATACATTTGCTCACAATTTAGGAGCAGTTATACAAAACACACATATTTCGAA…
	R=198	163	51	6638	Yes	Yes	hypothetical protein, conserved, ves1c	NA	CTCATTGATAAGTTGGCCGACGGGCTGGCGAAGTTCATTGGCTACAAGAATAATAAAAATGGCCTCATAGGCGTCGATGGCATTGCGGTGTCGAACGATCCTTTGGAACGGCTGCGGGACGGGGTGCTGGGGTTTTTGGCTGGGGTCTTGGGGGAGTTGAAAA
	R=233	447	22	6479	Yes	Yes	variant erythrocyte surface antigen-1 family protein, ves1c	NA	GTTCAAGGTGTCACTGAGATCTTGAAGGCGTTGAAGGAGGACATCAGTGATCTTAAAACCAATCTAAGTAGTAGTGAGCTTAAAACGTTGGGCGGCGCAGTTGAGAAGTATTTGAAGAAGGTGTTGAGGAAGGTGAAGAGTGACGCAGATACGGCCAATTCTGAAGTTCAGCACTTGAAGACCAACCTTCCCGCCGTGGTGAAGCAACTTAAGAGCCAGACTAATAAGCCCATTGACCTGGGTGACAGCGGGATTAAAACCCAGCTTGACGCCGTTAATGGCAATCAGAGCGGTTCAAATACCCAACTTGGTAATCTAATTAAGAAGGACCAAATAGGAGACACCAAAGCCAAGAACATTGTCAACGCCGTCTGGTACGCCACCTCATATTTCGTGGAC…
	R=414	311	21	6452	Yes	No	variant erythrocyte surface antigen-1 family protein	NA	TCCTCCTCAGGCGCCGCGGCTGCAGGAGGCGTTCTCGGTACAGCAGCTATTGGAGGGACTGCCGCAGCCCTTGCCACGAACGTTGGCGGCATTACCACCACCCTTAAAAACTTCATTCCTATTTTCAAATAATATTTATCATCTCAACACTAACATTCATTTTAAAAATTTATCAGTACACCACATAGCATTCACGTTGATACACGCTAAGCACCGCCATCTGAAAACTGAGTAGAGTCACCATCAACTCATCCAATAATATAGATTAGCATCATTAGAACATGTGACTTAGCGCAATTACTTAATTGCTA
	R=367	144	44	6228	Yes	No	transposase	NA	GTCTGTTGTGAAGGATGTTATGATCACCTATCCCCTGACCTAAGGATCATTAGGCTATCTGGGCGTCCATAGTGCATTGTGAGTGGGAGCTTTGTTGTGGTTTGTGGATTGGCCTGTGGGTCTGAGTTATCTGGTGAGGCTGTG
	R=380	249	27	6223	Yes	Yes	variant erythrocyte surface antigen-1 family protein, ves1c	NA	AATTCTTCCAGTCTCTTGGTGTGTCCCGTTCAAATTGGGGAACAATTAGTACACTTACCCCTTCCACATTTTGGAGTAAGGTTGAGAAAAGGATTGCCTCACTCAACCCCCCATCTCAGACCCAATCCGGCATTGAAAAATCCTTGACCGCTTTCTCTGGCCTTCCTTTCCTGTATCAGTTATTCATGGTTAAACCAGGTGATTCATTGCCAGCGGTGCTTTTCAAAGTCAAAAACATACCACATCAAA
	R=280	417	28	6158	Yes	Yes	variant erythrocyte surface antigen-1 family protein, ves1c	NA	GAAGTCCCTTACCGACCCGCCCAATAACCTCAAAGAGGCGATAGACTGGGTGTTGAGAGTGAGTGGGAGGGACAATAGTAACAATGATAATGAAGCCATTAAAGGCCTGGCCAAAGAGCTTATAAAGCTTCTCGATAAGGATGCTGGGGAGGTTGCCAAAGGGGTTTTGGGGGTTATGGGTGAGAACCTTAATAAGGTGGTTGAGGGGCTCAAAAATTTACAAGAACAAAATAAAATTAGCACCTTCGTCCTCCGCGGACTCATCAAAAAGGTGAGTAAGAACCTTCAAAAAGTTACTGACTACGGCAGCGCCGCGAGTCCGGCATTCATCAAGAAGCTTCGTGGGCTGCTACAAAAGGACGTTATCAATCCGGGTCAGGGGCCCATTGGAAAGTTGGC…
	R=49	217	34	6114	Yes	Yes	extracellular matrix-binding ebh, ves1c	NA	CCTTATCGCAGCCGTCAACAAGGGGACTAAAAACTTGTTGACGCAGCTGAAAAAAGAGGGTTACAAGTCTTCTTACCCGTCCACTTCCACTTGGAACGGTGATACCAATAATAACAAAATTGCCCAAATCTTCCTCGGCTGCCTGCCGCTCTATTACTACTGGTTGACCTACCTGTATTGGAAGTGTAAGCAGACCGGGGATAAGGGTGGGTGGGAG
	R=82	353	19	6028	Yes	Yes	secreted antigen 1	NA	GGAAACCCGAACCCGTAGGGGAAGGGGCCGGCAGCTTGGCCGTCGGACATGTTAGGCGGATCCCAACTTGGGCAATCTGTTTTCATCTGCTTAAGATTTTCGATGAGACAAGGAAGATTCTGCGATAACCATGTAAGGTACTTAGGAAAATTATCAGACTGCAACTTCTTTTTGTACAGCTTATGGCTGTTCTGAGGGATGCGGAGTGCACCGTTGTCTCCACCGGGACCCTTGCCGATGAGTTTTTCGATGTTGGATTTGAGAGATGAGCAGCATGCTTTGAGAGAAGCGTAGTCGGGAACACTTCCATATTGTCTTTTGAAAGCTTCGTGGAGTGTCTTCCTCGACTCCCC
	R=54	333	21	5936	Yes	Yes	extracellular matrix-binding ebh, ves1c	NA	AACTGCGGCGGTTACCTTTCACCCCTAACTCACACCTACGGCGCCGCCTTCACTCCAAAGTTCGCCTCCACATACCTTTCGTGGATGGTCTACCTAACCGAAGATTTTAATGAGTGGCTTCATGAGTTGCTCGACGAATTTAATAATATTAATTGTAAAGATTGTGGTCCTAATTGTTCCTACACCAAGGGTCACCATGGCACAACCAACTGTTCCTGTCACTCCGTCGTATCCTGCGCCGGCGTCCTCCCGGTTTTATACGCACATGGATTCAACTTCAAAAATGCGTATTCATTGAAAGGTGGGACGAACGGTACTGATCCAATGAAGAGA
	R=116	188	34	5928	Yes	Yes	variant erythrocyte surface antigen-1 family protein, ves1c	NA	TGCCACTAAGGCTCTGACTAGACCACTCCTTCTTGCAATTGTAGTAGAGCTCGGTCAGTCCCTCGAAGATCAATTGAATGGCGGTGAAGAAAATCCGTGCGCAAGTAATCTCTTTGTCAGTCGGATTCTGAGGACTTCCTACGCTTACGTCGGTGCACCAGGAACCTTTGTAGGCAGAGGTGTAGGTA
	R=104	271	23	5810	Yes	Yes	reverse-transcriptase domain containing protein,putative	NA	CTCCCATAATCACCGGCGGCGGCATTCTGCCCGCGAACGTCGCGAAGCATCAGGTCTGCAACGCCGTGCTGAACTTTGTCATCCGCTTCCTCGAGGGGCTTTGTGGGATTAATGAGATTGAGAATACGAATAAGGATAGAGTTAAGAAAGTTATTGGTACTCTTCGGAAGTGCGTGGGCACAGGTAAGGTGCCGAAGGGGTTTGAGGAGTTGGTGGAGGAGATTAGGGAGAAGGTGGAGGAAGGGTTTGATAAGAAGATTAAGCAGAGTGG
	R=125	226	27	5693	Yes	Yes	variant erythrocyte surface antigen-1 family protein, ves1c	NA	CATTAAGCCCACTCTTCACCTCCGTAGCCACGTCCTTCAACCCATCAGGCCCGGTGCCATATTTCGCGTGAAGCTTAGTAATTACACCGTCCAGCTTAGTAACATGATCTCCCCTAACCTTCTTCTTACACCCCTCCAACACCCCTATCGTAAACGCTATCGTCGCATCGCACAGCCTATGCGTCGCCATGTTGGACGGCGCGATGCCCGCGCCGGTAATTTTACC
	R=416	235	26	5667	Yes	Yes	variant erythrocyte surface antigen-1 family protein	NA	AAGACCTTGCCAAAGAGCTTCAAGAGCTGCTTAAGCACGATGGTAGCGAAGTGGCCATGAAAGTTCTCGATAAATATAGACTTGTTAGCGAAAGTGTGATTGAGGGGCTTAAGAGTCATACGAATGAGAAGAACAGGCTTACATCTCTTTCATCCGAGTGGGGATTCGCCGCCCCCTATGCGGCACTCGATAGGCTTAGTCGGGGCTTGGACCCATTCGTTTCTGGCAGTGCCGC
	R=387	336	19	5607	Yes	Yes	hypothetical protein	NA	CTACTGTACATTCGGTCCATTTTGACCGAGGTTAGACAATGGCAGCAAAGCCAACTACGGGACCCCTGTGATGAGCGTTTTGATCCCGCCGACATTCAAGAAATACAACGCAGCACATCCACCTCCAAGTACCGCCGCGCCTCCGGTAGCGCCGCCTATGGTGATGGTGGACTGAGTGTTGTTTACGTCGGCGTTGGCGTTATGGGTACTTTGGGCTGAACCAGTGGAACCTTCTGAACTACCGTACTGGGTGTGGTCCGGACATGATTCTCTTGTCGAACAAGTGGCGGTGGAGTTAGCACCGGAGGGACCGCCTGCTTGAGAGCGTGAGCTGTG
	R=169	530	11	5571	Yes	Yes	hypothetical protein, conserved, ves1c	NA	TTTGAACTATTGTGCTGACACTTTGACTTCTTGCACCCAGAGATGATCGGACAAATCCAAGACTTGACGGGCTCACCCTGTCCATTAGGCTGAACACCCTTCCCATACCTGCAATTCTGCCAGCCGCCGTTGACGCTGCCACTGATGCACATCTGCACCAAAAAACTCAGCTGAAACTGAACAGCGTAGACGTAGTCACAAAGAGCACGGAAAAGGTCGAGACCGGAGGGATATGAAAGGTTCAGCGTGTTGCTGAAAAGACCGTGCAGCCAAGGTTCACCGTCAGTAGCAGCCGAATCGCCCTGGATTAATCCCAGAATATTGGGGCACAAAATACACGCTGGAATTAGGTGACCTGACAAATCATCGGCGGTTAAGGCTTGTAAGCTTTGGCCACCA…
	R=242	436	17	5286	Yes	No	CLUMA_CG020870, isoform A	NA	CCCGAACAGCACCGCCCCGAGCACAAATCCTCCAACAACAACGTAGGGAACCCAATTCGCCATCTTGATAAGTTATCTATAATGAGATCCTTTGAACTTTTCCCAATTTACCTTCAGAGTAGCTTTGACTGCTATTCTATCGCCTTTTATATTTTTTTAAAATTGACCTTCACAACAGTCATCCAATACCCACTCCCGGCACCAACAATGGGGAGCTACCAAGTGACACTACCGAACGTCAACACCATAGCTAAACTGTTGCGATTTATGGGCGACGGCTTTTCACATTATTCGCGAGTTAAGATGAACAACGTACGCACGCCGCTCCTACACCGACCAACCGCCCCTATGCAACACTATCAATGTCGCATTCCAGCGCCTTCCGTGCAATGACACAAC…
	R=136	237	22	5185	Yes	Yes	ribosome binding protein	NA	GAAGATAACGATGCCCTTCTCACCGCGCTCTTTGAAGGCAGCCCTACAAAGTATTCAAAGCATCTGAAAGATGACGCGTTTGACAGACATATGAAATGGTTGAAAGATAAACTTGATAAACTCATCGCATCTTTAAAATCTCTGAAAACAGACTCCGCAAAGTGGACTAAGGAAGGCCTTGAAAAGGCCACAATCTCCGGCCCATTCGGCTACGGCTTCTCGTTTAGTGAGAAGTGG
	R=376	140	40	4981	Yes	Yes	variant erythrocyte surface antigen-1 family protein	NA	CATTAAATTCCATAGCCTCCCAATCACCATTCCAGCCATTCAGATCAACACACCGCCAATACAGATACGTCATGCCGTAGTAAAACAGAGGTACGCAACCCAGAAAGATCTTCGCGCACTTCTGAGCGTTGGCGTCGGAA
	R=213	275	18	4901	Yes	No	hypothetical protein	NA	CGCCGCCATCATTGGCTTCCTCGTACTCGCAGCTGCCCTGAAGCTCTACTTCCCTTATAACGAGCTGAACAGCTATATGGGTAGGAACCTCACCAGGCCTAAGGTGCCACCATCGTAGTCCACCGTACCACCTCCACCTTCTTAGGTCACCTCACCCACCACCTAACGTAGTCTTAGCACGGCGGTTGGGCGTTGTCCCTCATGCCGCCTTACTACTCAATACCTCCACATAGCCCATCGCAATAACGCTTCCAGTAATGTTAACGTGGCTTTCA
	R=314	444	13	4880	No	No	NA	NA	GCTCATCCTGAAATCCCTATCCTTCTTGGCAAAACCATGTCAAAAATATATGAAAAATATGAAGGCAGTAAAACTAAAATACAAAATATCAGCAACAATCAATACAAAACTGCGGAGTAGTCCCTGAAAGACTGCAACGAGACTACCCATTTGGGCGTACAATTTAACGTAGATTAGGGGGCGTGTGTAAAATAGTACCCATGCCGCTTAATATGCTGTTAAACAATTTTGCCGCTATCCCAGCGTATAAATATTGCGGTAAATAATGCCGTGAACACATGGTACAGAATCTCCGCAATGGTGAATATTCTTGCGAATTGGCAAGGGGCATGCACGGGCACACTCTCGTACGGTTGCCTTTAACACACTCACACATAACCATTGCGCAATTATTCATAC…
	R=411	147	34	4871	Yes	Yes	extracellular matrix-binding ebh	NA	GAGGGGTTAAGGAAATTCATTGGTTATAAGGCCACCATTGTAGATAGTTATCATGGTGGCCTCATTACCGGCGCGGGAATCGCTCCGTCCAACATGGCCACACATAGGCTGTGCGATGCGGCTATAGCGTTTACAATAGGGGTGTTG
	R=14	122	43	4808	Yes	Yes	variant erythrocyte surface antigen-1 family protein, ves1c	NA	TATTCTTCTTACACCCCTCCAACACCCCTATCGTAAACGCTATGGTCGCATCGCACAGCCTATGCGTCGCCATGTTGGACGGAGCGATGCCAGCGCCGGTGATTTTACCAGTGGTATTACTA
	R=127	162	33	4806	Yes	No	variant erythrocyte surface antigen-1 family protein	NA	GGGTGTGATTATGTTTTAATACGTTGTGATATTGTGGTATGTGGGTCTGTTAGTGAGTACATTAAGATGACGGCTGCTGGGAAGTCTCTTACCGAGCCGCCCAAGAACCTTAAAGAGGCGATAGACTGGGTGCTCTGTATGTCGGGGAATGATGGTGAGGGT
	R=469	410	15	4784	Yes	Yes	reverse transcriptase homolog	NA	CCACAGCTAACGGGCGAAATAGGATCCATACGCGACGTATCGCTGTACGAGAAACTCAAGAAGGAATTCAATGGACTCATGACTTCCCGGATGGAAAACCCAACTGTTCTCCGCGACAAGCGCAACCAACGCTACACCGAGCACTCGATAAATAAAGAAGCAGTATCCATGCTCAACGTCATAATCAAGGAATACCTAATCGACCACCCAGTCAACGACATGACACACCTAGCCATTATCTACCAGACTGCCCAAGATTGCCACGATATTGTAGCCTACAAGCCTCCCAAGGCAAATGCAGGGATTTCGTATTACAGAACAGTTCAGACTGAGATCAGTGCAGTTAAAGAGTACTTGCATAATTCTCGTTAACATACATCTGACCGGTAATCTGATTCG…
	R=228	225	23	4693	Yes	Yes	hypothetical protein	NA	ATCACCGGCGCTGGCATCGCGCCGTCCAACATTGCGACGCATAGGCTGTGCGACGCGACTATAGCGTTTACGATCGGGGTGTTGGAGAGTCTTAGTAAAGATAGTTCTATTAAGGATAATAAGGAAAATAAAGAGAAAGTTGATAGTGTTATCAGTAAGCTGTCCGAGTGTTACGGGAAGGGGCCGAAGGGATTGAAGGATGTGGGTAGGGAAGTAGAGAAGCTT
	R=188	120	40	4686	No	No	NA	NA	CCTGTGTTGAGATTTGCGTTAAGCATATCCTTGCCATCCTGCCAAAACTTTACGCCACGCTCGGCTTTCTGGAGTTTAAAGTAAATGATGATAATGCTCAACTGGGTGGCGGTGGGTGGG
	R=317	348	16	4630	Yes	Yes	variant erythrocyte surface antigen-1 family protein, ves1c	NA	GATGACCCTTGGCTCCACAGCCTTTACAGCAACTCTGAATTCAATTTTAGCAATCCGCCATCCGGCGCCGCGCTTTTCCACGCTCTCTCAGACTACACTTATGCGTTGCAGTTCCAGCTCAGCTTTCTTTACAAACAGTGTGAGTACAGTTACGATAATGGATGCGGTTGGTTTTACTGTAGGTATGGTTCCGATATTCTGCCCAAAAGTTCCGATAATGCGGTCACCTCGCATCTATGTGAGGGTTTTAAGTGCAAAGACATTTCCAAGTGCGAACACAAGGGTAGTGGTCCAAACTCAACCGGATGTTCCCACGACGAAGGTGGCCTAGGCGAAAAATGCGGCAAA
	R=369	241	21	4556	Yes	Yes	variant erythrocyte surface antigen-1 family protein, ves1c	NA	TTTTGCGGAGGTTCCAAAACCCCTCTCCGTCAACTCTGCGAAAAGCTTGGGTGTCTAACAAAACGAACGCCTAGAACCCTGGGCGACTTGTTCGGGTTCATGTGGCATCTGAACGGGCAGCTGTTTAACAACAAACGGCCTACGATGGAAGCCTTGGCGAAAAAATTAGTAAATGCCATTGGCCAGAATAATCCATCCAAAATAATTCCGCAATTCCTTTTCGATATACTTAAAAAGATTG
	R=307	280	17	4511	Yes	Yes	variant erythrocyte surface antigen-1 family protein	NA	TAAATTAGTGTGAGTTGACGGGCACTTTACTTACTCGATGCTGAGACGTGACCCAGCGTGTATCGACGTGAATGCTATGTGGTGTACTGACAAATTGTTAAAATGAATGTTAGTGTTGAGATGATAAATATTATTTGAAAATAGGAATGAAGCTCTTAAGAGTGGTGGTAATGCCGCCAACGTTGGTGGCAAGGGCCGCGGCAGTCCCGCCAACAGCTGCAGTACCGAGAACGCCTCCAGCGGCCGCACCGCCTGAGGAGGAAGGTGGGGCGGGAGGATC
	R=342	239	21	4417	Yes	Yes	variant erythrocyte surface antigen-1 family protein, ves1c	NA	TATTTAATACACTTAGCAACTACACTTATGCGCTTCAGTTCCAGCTAAAGTTTTTGTATCGGCAGTGCCGGTTTACCTACGATGACGCATGCGGGTGGCAACAGTGTAAGTACGGTGGCAGTGATACCAGTAGTGACACAGTTCAGTCTTACCTCTGTCCTAATAGCGGAAGTGATTGTTCCAGTCAAGGTTCCCCACTCCAGGCCTTCCTAACCGACAACTTAAAAGGTTTTAGCCGT
	R=305	368	13	4392	Yes	Yes	reverse-transcriptase domain containing protein,putative	NA	AAGTTTCGGAAGTTATTGGGAAGCTTAGGAAGTGCGTGGGCACCGGTCAGGTGCCGAAGGGGTTTAAGGAGTTGGTGGAGGGGATTAAGCAGAAGGTGAAGGATATTGATACGAAATTGAAGAACAATCAGAACAAACTTCACGATGCCTTTCAGAGTTTCAAGACTCTGGTCACGACGCTTAAGTATGAACAACATGGCAGCATTAATGTTACCCAGGACTCCGAACAAGTGAAGAGTTTCCTCGACACTGTGAAAAATGGAATAAAGCAAGATGGGTCGAGCAACTTTAGGAATTTGTGCGACAAGCTTAAAGATCTTTTTGGTGAAGATGAAATCAAGAAGTCGTCGACGTCGATGAGTAATAAT
	R=156	276	20	4370	Yes	Yes	variant erythrocyte surface antigen-1 family protein	NA	ATCGTCTCAGTCAGTTGGCCGAAGCTTTCAAGACGTATTTGGGGAATGTGCTTGAGGCTGTGGAGGAAGATAATAATGTTAATACTGCTCAGATGTACACTCAAAACGACGTCAAAAAGCTGGTTAAGGAGCTGAAGAACAATTTCGAAAAGGTGGTTGAGCAGCTCACAAGTCAGAACGCCAAACAGCCCATTGACTTCGGGCAGGCAGATCTTAAAACGCATATAGATAAAATATATGAGAATAAGAACGGCACCTTTAAAAAACTCCATGATG
	R=382	182	24	4266	No	No	NA	NA	TCAATTCGATGACCATGGACATAGGCGCTGCAATAAGAAACAAGTGAACTATATAAGAGCCGTTAGGTCATTGCGTGTGAAATAGTCCATCCAATTAACGGTAATAATAGTCCTATAATTGAGCTAGCGTCGTTTCCGGCGAGATGTGTACCGTGTTGATCAACTGTTCTAAAGAAGGTTAT
	R=377	460	13	4197	Yes	No	variant erythrocyte surface antigen-1 family protein	NA	GTCCATCTCACCCACCCGCAAAAACCAGTCGATGACATCTTTTAAATTATCCGGCCAGTCGGTGAGGGGTGTTAACATGGGCGAATACAGGACCATCTATATATAAGGAAAGTAATATTATGAAGCATAATTAAAATCATTTTCGGTCATGACGCGAGATAGTAAGTGGACTATCTTACTGTGAGTTCAGTCCCGCAATGCCAAAGTGCGTTCTACTAATCTACATAAAATAATAAAATGCTGCGTTGTTAATATTAAAATTAACGAAAGTTAAGAAGGCCTTTTAAAAATGTACCGGCGCCTCCGACATTGAAGTACACGGCCGAACCGCCGCCAAGCAGCCCGGCAGTAGCCAGAGTGCCGGTGACGGGGCCGGCGACAGAAGACTCCTCTGACGGG…
	R=218	225	21	4160	No	No	NA	NA	TCTCACATCCCCTCGTACACGGTTTCCGCTTTTCACCTAGCGCCTTTTGCGTAACTAACGGGGAGGTTTAGCGCCGACTACTCTGGTTTCAGCACGTTATACTTACAAATAGAACATCGCACATCAATCTTCATTTTTCATAGAATCGACGGTCAGTGGTATGGTTACCTGAAAAACGTAGCTGAAATTGCGGCCAGTCCTCAGATAAGGCGGCCGAGTTGGGAA
	R=462	420	10	4139	Yes	Yes	variant erythrocyte surface antigen-1 family protein, ves1c	NA	ACCGTACTTGCACTGTTGCCACCCGCATGCGTCATCGTAGGAAAACCGGCACTGCCGAACCAAAAACGTTAGCTGGAATTGAAGCGCATAAGTGTAGCTGCTAAGTGTATTAAATAAAGAAGAAACTAACGAAGCATACTGTAAATTTTCGGTGTTACTGAAAATCTCGTGAAGTAACGGCTTCTCGGAACCCCCGCTCCCCTGTATGGTTCCAAGGACCCAAGACGATGACAGGCAGGACGTAATAAGGTGACCCATCAAATCGTCGGCAGTGAGTTTTTCTTTTTGTTTGGAAGACCCGGAGACGGCGACTTTAAAGTCATCGGGGACTACGGTGACAAAGTGCTTAAGGAGGTCACCGAACTGAGGAGTTATTGTGAGGCCCGAGAGCCAGTAAAG…
	R=21	263	16	4060	Yes	Yes	hypothetical protein, conserved, ves1c	NA	CTACACCCCGACTTCGAACAGTCAATGTTCTTAAACTCGTCGAGAATATTTTGAAACCACTCATGGAAGTCGTCAGTGAGATACGCTAACCAGGAAAGATACGCGGAGGCATGAGCTGGAGCATACGTAGCGCCGGCGGAATGAGTGAGAGGGTAGAGGTAACGGCCGCAGTCGCCGTTGCGGCAGCCGCAGTATGGGTCAGTGTCGTCATTACGGCTCGGCGTCGCACTAACAGGCTGGTAGAGACTCCACAGGTCGTTGGG
	R=69	173	24	4002	Yes	No	extracellular matrix-binding ebh, ves1c	NA	CCGGTACAGGTTACAAGTTGACGTATGATCGTACTCAGGCGACGTGGGAGAATCAGGTGGAGGGTGGTGCTGGTGATGCAGCAGCCAACAAAATCTTCCTGGGCAACATACTCCTCGGCTGCGTCCCCCTGAGCTACTTCGCCTGGAGGTATCTGTATTGGGGGTGTGGTGAG
	R=336	228	19	3990	Yes	Yes	variant erythrocyte surface antigen-1 family protein	NA	AATTATAAACCCATCGAGTCCTTGGGCAATGGGCTTAGAGAGCTCATTGGGTACAGTAGTGGTGATGTTAACGGCAATGGCATTGGTAAGCCGGGCGGTTACCAGTCTTCCTACAGCGATCAAAACCCTTCAACCTCTGTTAACACAGATGAGGCCGCCAAACGTTTCTTGGCGTTCATCCCTCTCATATTCTTTGCACTCGGCTTCCTCTACTGGCAGTGTAAGGGT
	R=68	375	12	3952	Yes	Yes	hypothetical protein, conserved, ves1c	VESA1_N	TGCGCCAAAATCTTCCTCTCCTGCCTTCCCCTCATTTTCAGCAACCTGCAACATCTTTACTGGAAGTGTAAGCAGGATAAGGCAAAAGGAGGGTGGAAGGAGATGCAGTTGAATGGTAGTGGTAAAAAAGGCACCGACCTAAAACATTTCATGGACCTAATGGCCTTTAGCTCACTTTGGCTCAACGGAGCTAAGACGGGTGGCAATGTTGAGAGTGTTATGAAAACGGCATTCAATGAGTTCTCCACCGCCGCCTCCGCCCCCTCCTCCGCCGACGTCCTCAAGAAGATTAAGAACAAGGCCACTGAGTATGTGAAGGCTCCCACCACCAACCCCCTCAGCGCCCTGTTCTACTGTTCAAAGGCTTACTTCCAG
	R=284	256	16	3946	Yes	Yes	secreted antigen 1	NA	TTGGCTCAAAGGTAATAATGAAATACCTTCCGCCTCCGGACCCAGTTCCCAGGCCAAGCTCTGGTCCGGCGGTTTCCACAGCGGTGATCTAAAGTGCTCTAACGCCACTGAATTTTCGAGCCAATTGAAAAATTGCGTTGAAGATAATGGCTCTAAGTTCCCGATGCTTCTCAGCGGTATTCTCTTCCTAAAGCCATCCCTCCCCGAACTCACGTCTACATTTTTGGTGTTAGTCAAAGAGATTTGCATCATTGTT
	R=339	192	21	3906	Yes	Yes	variant erythrocyte surface antigen-1 family protein	NA	ATGCGCCCATCACATCCTTGGCCAGTGGGCTGAAAGCCCTCATTGACCAGACTAACGGCATGGGAAATAGCTATAAATATTCTTACAAAGATGATGACCCTTCAAACACTGTTGATGATAAAATCGCCAACATATTTCTCGGCATGATTCCCCTATTATTCTTCGGCCTAGGCTTCCTTTTTTACATGTGTC
	R=555	217	23	3906	No	No	NA	NA	TGTTTTTATTTGGATACATACTCAAGCTATTAACTTGCCTTTTACCTGTCGGTCATGTGTTGCATACTTCATATGAACGGTTGCTTACCACGGTACACATCTCAGAGGAAACCTCACTACCTCGATTATAGAACCACTGCTGCCATTAATTTGATAAGGCGTTTGATTTCCAAGTTCTTAACGACTTGTGTATCCCCGCCGGTAATTTTGTATTGGA
	R=231	251	19	3853	Yes	Yes	hypothetical protein, conserved, ves1c	NA	AAAAAATCATACCACGACTTCCACACTGAACTACATAAAACGCTTCCCGAGAATTTCAATGGCCAGACTAACTCAGCGGATGCCCTCCGCGCTCTTTACTACTGCGCTTCATATTACTTCACGTATAAGCACTCTACTATTAGCGCACCAACTAACTCACCGTCCACCATTCGCGAGATGCTTTACTTCCTAGCCGCGCTACCCTTCTCGCCGGAGTATGGTGAGTTGGAAAAACACATCGACACTTTGCT
	R=393	571	18	3754	Yes	No	secreted antigen 1	NA	GTGAACAATACACAGTCCACCATCACCATAGGCGGCGCTACCGGAGGCGCAGCGGTACTTGGAGGTGGATGTGCTGCGTTGTATTTCTTGAACGTCGGCGGGATCAAAACGCTCATCACGGGAGTCCCGTAGTTGGCTCTGCTGCCATTGTTTAACCCCGGTCAAAATGGACCGCATGTACAGTAGAATGTTGATAAGCGATGTATAAAACATTGCAATGTTTGTCGGGATCGCCTAACACACTCTAGGTGTCACTCCCATTAAATGAAGTTGTACTTTAATGTTTACGTTGACTGGCAGCGCTGTGATATGCTTCACTGCAATGGTCGTCTTACGTGTAAGGCAACTTTTATTAAACGCATTGTGCTTACGTGTGCCAATGCGTATGATTGAATAAGC…
	R=556	250	16	3748	Yes	No	secreted antigen 1	NA	CCGCCTTAAAACGTCACGTCGAAAACCTAATCGGATCTTCCACATCCTCCTCAGCCGGTTCCATCGCCGGAAGCCTTCTCGGTACAGCAGCTGTGGGCGGAGCCGGCGCAGCCGTGGCATTGAATGTCGGCGGAGTTACCACAGCACTTAAAGGTGCTATCGGTATTTTAAAATAATATTTATCATCACACCACTAACAACAATTTCAAGGATTTGTCAGTATACTAAATGCCATTCACGACGGCGTAAC
	R=318	443	13	3600	Yes	Yes	extracellular matrix-binding ebh, ves1c	NA	GGTGCGCTGTGCCATACCCCGATGGGCTTTGAGGCCACGCATCTCCGCCAGGACCCAGGCACGGGTAACTATATTTTGTCAGCCCTCAGACCCATATGCGGCGACGTTTCTTCGCCCTTCCGTCAACTCTGCGAAAAGCTCGGATGTTTAACAAAGCGTACGCCTAGGACCCTTGGCGATTTGTTCGGGTTCACGTGGCATCTGAATGGGCAGCTGTTTAATACCGAAATTATAAAGAACGCATTGCAGACTTCGCTTAGTTCCCCTAACACGCAGTCTATAAAAACTTTACTGACCGACTCATTGACACCTCCAACCGACTCCCTCCTTTCCAAGTCACTGAATACACTAGAATCCGGATTCACATTTTGGGGAACCCTCGATGGCTATTTTTCAGTC…
	R=430	240	15	3594	No	No	NA	NA	AGTTATGTCACAAAGGACATACAAGGCGAAGCAGCGACGGCCACCTTGATCCGGACCTACAATGTCACACAGCTGGTCACACCGTTCACACGGTCAGTGGGAACCTATGATAACTCACGGCGTAGTACCACCGTTTGTATGAAAATGAGTCTGAGTTTAGTTACTGCAATATGTTGACTGATTAAATAGACAACAACTCAATGAACCTAACCTGATAGTGACATTAGCCAACCTGAGTTT
	R=143	202	19	3575	No	No	NA	NA	ACACTTAAGCCCATCAAACCCCTCCAGTAACTCACGAAACCAATAATGGAAATCATCGGCCAAGTAGACGACCCACGAAAGGTAGGTGGAGGCGTACTTAGGTGAGAAGGTGGAGCCAATAGAGTAACAAAGAGGGAAAAGATATGCACCGCAATTTTGACCGGTGCATTCAGGGTAGTAGAGACTCATTAGGTCGGCGGGG
	R=270	321	16	3574	Yes	Yes	variant erythrocyte surface antigen-1 family protein, ves1c	VESA1_N	GTAGTGGGACAATACAGGAGAATAAGGGGATTGGCCAGAGGCCGAAGGATCAGAGTCGTCAAGAAGACGCTAACGATGGAAAGCCGTATGAAAGTAGAGAGGCGTTTATGAATGCAAGGCAGGAAAAACAGGCTAGCGTAGGCTATTACCTCTCCTACAACCCTTCCCACGCCAGCTGGGGGAGTTGGGACGCCAATTCCCCCCAGGCCATCAAGTGCGCTAAGATTTTTATTGGCACCATTCCCCTTATTTTTAGTAAGCTCAGTTATCTTTACTGGCGGTGTCACAGTAATGGTGGCGGGTGGAATGGTCAAAGTCTCA
	R=53	20014	2	3503	Yes	No	erythrocyte membrane protein	NA	TCTATGCTGGTCACGAAAATGGGTATTATTTTGACGCAGCACACTCCGAGTCTTACGCTTCTCGAATTTTGAATTTATTGCGGACTACACCTCCGAGGAAGATTTAAATTCACGCATAGAATGTTAGCGTGTGTCCAACCCACAGGTCGATCCTAGATGCGATTTTGCGAGAAATGCAGCGTCTCGGTAGATATGTGTGGTGTTGTCTAGCTGCGGCTGGTTGCGCCCTATAGAGCACGGCTGGAGCCGGCGTAATGTTGGGTGCGTTTTATGGGCGTGTTTGTCGTTTTGGGCTCTTGAAGATTAATGTTTTTATTTGTTTGTCATAAGCAATGTTGTCGCCACTCTCATCTTCTGCGGGTCGTGAGGGATGGGCATGTCTTTTTGCAATGTCCCCCT…
	R=40	185	25	3499	Yes	Yes	variant erythrocyte surface antigen-1 family protein	NA	CTTACCCATTACCCCCAAAACCCCTCTGGCAACCTCCCCAGCATCCTTATCGAGAAGCTTTATAACCTCTTCGGCCAGGCCTTTAATGGCATCATTATCATTCTGACCATTGTCCCTCCCACTCACTCTCAACACCCAGTCTATCGCCTCTTTAAGGTTCGTGGGCGGCTCGGTAAGAGACTTCT
	R=206	376	10	3378	Yes	No	variant erythrocyte surface antigen-1 family protein	NA	GGCTTTAAAATGATTCGTGTTTTGAAAAATTATACCGCCAGTGTTTGAAATCAATTGGCGGTGACACCGGCTCATCTCGAGTGTGTTGGACGAGCACGAAGAAGGTGATGAGTGTTTGGCTGTGTCGTGAGTACAGCGCGGCTAAATAACATGCATGTTGTGTGTGGCTAGGAAAAGAAACCAGCAATAATAGGACCGAAACCAAAAGCGTTCGTGAAATACGCTGCCGTACCTATACCTGCTCCGCAGGTGACACCACCCACTGTTTTAAAGACAATTGATTTATAGCATCGGTCAGTGGCTCTTCTGTAGGCCACAGCCAAAATGTACAACTTAGTGAAGGGGTAATCTTGAAAGGTAGAGTACGCATCCGAAC
	R=251	178	19	3351	Yes	Yes	hypothetical protein, conserved	NA	AAGACCTTGCCAAGGCGCTAGAAAAGCTACTTAAGCACGATGGTAGCGAAGTGGCCATGAAAGTTCTCGAGAAATATAGACTTGCAAGCAAAAGTGTGATTGAGAAGTTGACGCCGCAGAAACCTAAGCGCCACTTTGCCGTCCCCCATGCGATTCTCAATAAGCTCAGTGAGGGTTT
	R=384	187	19	3340	Yes	Yes	variant erythrocyte surface antigen-1 family protein, ves1c	NA	AACACAAACAAGGTGACCATGGTAACGGTAACTGCCAACACACTGGCTGTGGTGAAGACACAAACGCTTCCCCCCTCCAAGCCTTCCTGACCGACAAGCTGAAAGGCTTCAGCCGCGGCCATCCGTCCGATCCGTCCAGCCACCTGGCCACCTGTTCCGGTTACATGTGTCACGTGCCGATGGGCTT
	R=84	131	35	3278	Yes	Yes	collagen alpha-1(I) chain protein	NA	CCACTGTCTCCCTGTTCCCCCGTCTCGCCTTTGTCGCCTCGAGGACCTTGAGGGCCAGCGGGACCCCGAGCGCCAACTGGTCCAATAGGTCCGGCTGGGCCAGCTGGACCGGCATCACCACTATCACCACT
	R=50	356	10	3228	Yes	No	secreted antigen 1	NA	CCTCCTCCTCAGCCGGTTCAGCCGCCGGAGGCCTTCTCGGCACAGCAGCTGTGGGCGGAGCTGGCGCAGCCGTGGCATTGAATGTCGGCGGCGTTACCACAGCACTTAAAGGTGCTATCGGTATTTTCAAATAATAACTATCATCACATCACAAACTTCAATTTCAAGGATTTGTCATTCAACTTAATACATTCACGACGACGTAACACGATGAGATCCACAACGTAACGGCCAACTCACGCTGATTTAGTCCACCGACTAACTCATTTCATAATGTATATTAGCATCATTAGGACATGTGAATTAGCGCAATTACTTAATTGCTACCAAGTTAGATAGAGCTTTCCATTAAGTTC
	R=437	192	17	3224	Yes	Yes	hypothetical protein, conserved	NA	GCGTAGGGAATGCGCCATTATTTTCCTGGCCGTACTACCTCTCCTTTACATTGCGCTGACTTACCTGTACTGGCGGTGTTCGCAAAGTCCGGATTCTTCAGCCCCAAGCATATCGTGGTCTGGGCAGAGCCTTTCAACCGACAACGGTCTGAAAAAATACATGGAGGCCTTGGGGTACACGGATAATCTTAA
	R=295	206	21	3210	Yes	Yes	variant erythrocyte surface antigen-1 family protein, ves1c	NA	GCCACCGTCCTCTCCCGTTCCCTCGAATCAATGGCCCCTGCGATCCCTTTCCTCTACCAGCTTTTTATGGCTAAAGATGCAGAGTCCCTGCCAGTCGTGCTCTTCGATTTAAATCAACAGTGTCATAAGGTGGAAGCGAAAAATGATGGTAAAGTGAGTGTGAAACATAACGTTAATAGCTCTTCTCACCATAACCATAACTGTTC
	R=373	246	15	3192	Yes	Yes	GTPase-activating protein gyp7	NA	TTAATTCCAACGATAAGGAACACAAGATGGCGTATTGGTGGGAGATTATAGAGGAGCCTAAGACGCTGAAGGCGGCGTTGGAGCTACTAACCGCGATACGTACAAACCAGGTTCTAAGAAATACTATTTGCGACGTTTTTTCTGTATATAGTGGCAGTAGCTGTAATCCTCATGATGAGTGCCAACGGCACCCTTTCCATAAGCTACTTGACGCTGCCACGGAGTTGCGAACGCGCATCATTGGAC
	R=404	344	10	3158	Yes	Yes	hypothetical protein, conserved, ves1c	NA	CTTCCGAACTGAGAAGTGATAGTGAGGCCGGTGAGCCAATAGAGCATCTCGCGAATGGTGGTTGGGGGAGGGGGTTCACCGTTTTTATTGATGTTCTGACGCTGTTTGCAATGGAAGTATATTGCGGCGCAATGGATTAACGCCGCGATTGTGTGGCCGCTGAAGTTGGAAGGAAGGGCCGTAGTGCCGTTGAAAGTAGTCTGAATCTTATTGAGAAACTTGGGAAAGGAATCACCAGTGGAAGAAGAAAGCTCAGGAAGCTTTCCAGCCACCGCGGTCATAACACTCTGACCACTGTTCAAATTCAATTGATTGATATCAAAACCCATTGCCGCCATGAAATA
	R=256	224	17	3142	Yes	Yes	variant erythrocyte surface antigen-1 family protein, ves1c	NA	ACCTGCGCCAAAATCTTCCTCGGCTGCCTCCCTCTCTACTACCAGGCACTAACCTATCTCTATTGGCGCTGTCATAACAATGGCGGTGGGTGGAATGCCATGACTCTGGGCGGTGGACCGCTTAAAGACTTTCTGTATTCCATGTGGTACGACCCCAGTAAGGTTCACGTAGTGAAGAGGGGTTCTGACCGTGTGAGTGTTTTGGACGAGAAGTTTGAAGATTT
	R=485	286	11	3139	Yes	Yes	extracellular matrix-binding ebh, putative, ves1c	NA	CAGGAACCTGCGGAGGTTACCTCTACCCTCTTTGTTACACCAACGGCGCGACGTATGCCCCAAAGCACGCGACATCCTATCTTTCGTGGGTCCTGTACCTGACAGACGATTTGTACACCGGGTTTGATGAGCTGAAGGCTCATTTTGAAAAGCTTAAGTGTGTCAATTGCGCAACGTGTTCTAATCAAGGCAATTGCCACACGGGTCCATCAGCCCAATGCTCCTGCACCTCCATCGTCAAGTGCTCTGGAGTCCTCCGCCTACTATATTCCAGTGGTTTTAATTT
	R=120	278	24	3063	Yes	Yes	variant erythrocyte surface antigen-1 family protein, ves1c	NA	GCCGCCAAAATCTTCCTGGGCTGCGTGCCACTCTGCTTCTACGGTCTGAGTTATTTGTACTGGAGGTGTAGTGAGAAGGGTGCGTGGAAGAAGATGAAGCTGAATGACAGGGATGGTTCCGCGCTCAAGAATTTCATGGCCGGTCAAGGATTTGACACCAATCAGCTTAAAAGCGGTAAAAAAGGTGGTCAAGTTGTTGCGGCGGTGCTAAAAAGCATCAATAGTTTCCAGTCAGCAATTAACGGTAACAATTCTTTCACCGATTTCCTCAAAAACCT
	R=487	237	17	3053	Yes	Yes	hypothetical protein, conserved, ves1c	NA	TTTCGTACCCGATTAAGGTCCTGAGTCCGGAAGCTAAACCGGTAATACTGCTCTGGAGATTAATGCCAATGATCTTCACAGTTTTGAATTCAAGTTTTCCAAGCTCCTGTAACAAACTGGACGTACTGCTTCCTGTCATACCATCTTCTCCCGTCACTCTGAGAATCCAATCCACAGCTTCTTTAAGGTTCTTTGGCGGGTCGGTGAGGGACTTCTTCCCAGACATCTTAATGTACT
	R=310	313	11	3046	Yes	Yes	variant erythrocyte surface antigen-1 family protein, ves1c	NA	TATCTTCCTTCCAGGTCCTTCGATCCATCCAGGGGCGTACAGTGTCCGATGACCCTTTACTACATTACACATATCGTAATTCCGAATTCTCCTATCCACCTTCCGGAGCTGGCTTATTCAACGCTCTTTCGGCTTATACCTATGCATTGCAGTTCCAGCTCTCTTTTTTGTATAGACAGTGTTCAACTGGTATCACTACTTGCGGTTGGTGGTTATGCAATTTTGGGCGGAGTGTCCCGGCCCACGATAAGTCCCACATATGTCCGTTGAAATGCCAAAACGGCGGTAACACCGGTTGTCGTCATGATGGCAA
	R=113	110	30	3043	Yes	Yes	variant erythrocyte surface antigen-1 family protein	NA	TTCTGTGACTCGAAGTATTCTTTTGCAAGTTTGAAGCAACTGGCGAGGGGGTGGTTTAAGGCCTCACTTGAGTCATTTTGTTCAAGTTTTTTGAGAAAGGCGGAGTAGTC
	R=236	249	15	3016	Yes	Yes	mitogen-activated protein kinase kinase kinase 13-B-like	NA	GGGGGTTGGTGTGAAGGTTGTAACTTTGGAGAGAAAGGTTTGAATGTTTTGTTTCAAAGTCTTATAATCGTCGTTTCTATATCCCCTGAGCTTTTCAAATTCAGTCTTGATTTTCTCCATGGCCTGGGTGACCGGGCTGGTTTTATTCTGATTGAAGTAACAATTTGCAAGGCGGTAGCAACCGATAAGAGGATAATTCCAGTCAACATTCTTGTGTTTCTGATTAAGTTTCTCGAGATATTGGGAGTA
	R=337	182	18	2985	Yes	Yes	extracellular matrix-binding ebh, ves1c	NA	TTATGCGGAAGTTTCAACACCCCTCTTCGCCAACTCTCCGAGAAGCTCGGGTGCTTAACTAAGCGCACGCCTAGGACGCTTGGTGACTTGTTCGGGTTCATGTGGCATCTCAATAGTCAGTTGTTTAAGAGTGGGAAAACCGCAGAGGAGTCGTTGAAAGAATTCTTCAAGTCGCTTGGTTT
	R=181	176	17	2964	Yes	Yes	hypothetical protein, conserved	NA	AGTGGGGATTCGCCGTCCCCCATGCGATTCTCAATAAGCTCAGTAAGGGCTTGGACCCGTTCCCTTCTGGCAGTGCCGCTATAAGTAGGGAGAAAGCTGAGAGGTGGGTTTCGAAGGTTCAAGAGAAAACTTTAGAAACGCTTATTAAAGATTTGGCCAACGGTCTCAAGAAGTTT
	R=316	296	10	2955	Yes	Yes	variant erythrocyte surface antigen-1 family protein, ves1c	NA	TGCGGCGGTTACCTCTTCCCACTCACACAGTCCACAGGCGCAACGTATGCTCCGAAATTCGCTCTCACCTATTTCTCGTGGGTCCTTTATTTAGCCGATGAATTACAGACTGGGCTCCAAGAAATGCTGAACGAGTTTACAAAAATTGATTGTAAGCATTCAGGTTGCAAGACCAAATCAAATAGTACGTGTCAATGCACTCCAGGTCAACACGGCACCTCGGGGGGTAAACAATGCGACTGTAACTCCGTCGTCCAATGCGGCGGCGTTCTCCCCTTGATATACCGCCATGGTTT
	R=433	181	17	2878	Yes	Yes	variant erythrocyte surface antigen-1 family protein, ves1c	NA	GCGGTGACCATGCTAGCGGTCACTGCGAGCACGAAAAATGCGGCCAAGAAGCCAACAATTCTCCACTCCACGCCTTCCTGACCGACAAGCTGAAAGGCTTTAGCCGCGGCCACCCTTCAGATCCGTCCAGCCACCTTGCAACCTGTTCAGGGTCCCTGTGTCACGTGCCGATGGGCTTCGA
	R=457	293	11	2850	Yes	Yes	secreted antigen 1	NA	TTTCTTCTGAGAATTCCTTCTCACTAACGGCAGTACAAAACGCTGCAGTCACCACCAAAGCCGTAGCAGAACCAGCCGTAGTGAGTTGAGTAGCGAAGACAAGATCATACAAAAGTTTTGGAAGGCATCCTAGATCGTCTTCATCATCTACAAAACCTAGCAATACACTGTGTAATTCATGTCCATATTTATCACTTAATTCTGCACTATTGAAGCCACAGGGGAGAAGAGTGTCGTTTGAATTTTTCCAGGTGGGAAATCCCTTTGTATCAACTAGCCACTTATGGAGATAC
	R=343	219	15	2826	Yes	Yes	secreted antigen 1	NA	ATGCGAAGGCGCTGTTGATTACTGTACAAGAATCCTAAAATCTGAAGATTTTGATGCCTGTATCGAATGGTTGAAAGACAATCTGCAAGGGATCATACAGAATCTGCAAAAAATGGGCGCCGCTTGCAAAGATTGGGATAAGAATATGCTAGAATACGGAGAATACGCAGGTCCCTTCCCTTATGGTTTTATGTTTGGAAGTGCATGGAAGGGTAGTAC
	R=512	229	13	2825	Yes	Yes	hypothetical protein, conserved, ves1c	NA	ACCCCGCCGATCTCTGGAGTCTCTACAACCCCGTTGGTGATAAGGCTAAGTATCCAAACTGTTCTAATAAGAACTGTGGTGGTTACCTTGAACCCCTAACCTTCACCTACGGTGCCACCTTTTCCCCATCTTCCGCCTCCGCTTACCTCTCCTGGATGGCCTATCTTACCGATGATCTTTATGAGTGGCTTAGTGAGATGCGTGATGATTTTAATAACATTAGTTGTGA
	R=344	220	15	2777	Yes	Yes	hypothetical protein, conserved, ves1c	NA	CGAATGCCAATGAGATCAACGAGGCCATCAATAAGCTCAAGACAAAGTTTGAAGAATTTAGTCAAAACCCTGAGATTACACAAGCCAATGCTTTAACGCCCAACCCTTATGAACACTTAAAGGAACTCATTACACAACTACTGTAAACAGTTCAGAAGTTCCAACCCAAAGAACCCGAGCAGTTTGGCCAAGGCGTCCACCACGCCGCCAATCAAGCCGG
	R=406	159	20	2657	Yes	Yes	variant erythrocyte surface antigen-1 family protein	NA	CAAATTTTGTACCATACCGTACACGAAAACCAGAACTCCGGTTTTCAGTCTTTCTAAAGGGTCGTTGTAAAGTCCGATACCATTTGTATCCTGTTTTATAGTACCACTACCATCATACCCAATGAACTGCTGAAGTCCCTCGGCCAGCTTGGTAATAAG
	R=340	109	25	2656	Yes	Yes	variant erythrocyte surface antigen-1 family protein	NA	TTGAGCTCATTGAACGTTTCTGCCATCTTCTTCATGACACTGTCACCGCCCTTACTACTAAGCTGACCGGGATTACTATAACCCACAGCTGCCATGAAATTAGTAAGCG
	R=273	273	11	2654	Yes	Yes	variant erythrocyte surface antigen-1 family protein, ves1c	NA	ACACCCCGTCTTCGAACAGTCAATATTCTTAAACTCGTCGAGAACACTTTGAAACCACTCATGGAAGTCGTCAGTGAGATACGTTAACCAGGAAAGATACACCGAGGCATGATCTGGAGCATACGTAGCGCCTGCTGAATGCGTGAGAGGGGAGAGGTATGGACCGCAGTCTTTGCCACGGCAGGCTGCGTGAGTGTCGCTACCAACACCGCTAGGTTTGGCTCTAACAGGCTGAAAAAGACTCCACAGGTCGTTAGGGGAGGTAGTGCATCC
	R=455	154	20	2639	No	No	NA	NA	GTATTGTGAAAGCTAATGCCGAGGAGGTACACTAGAACACTGAGAGTCCCTCTCTGTACAATACGAGAATGTCTCTTAACTTGCTACCTGTGGTACCATCCAGGCGGTTCATAATTTCAATAGGGGGTGTTGCACAATGACAGCAGTATATTCC
	R=140	336	11	2625	Yes	No	variant erythrocyte surface antigen-1 family protein	NA	CCTCACTCACCACCTAATGTAGTCCTAGCACGGCGGTTGGGCGTTGGCCCTCATGCCGCCTCACTACTCAATACCTCCACTTAGCCCATCGCAATAACGCTTCCAGTAATGTTAACGTGGCCTTCATTATCGTTGTTATTGATGCTATTACCACCCCTGACCTGAGGATCATTAGGCTATCCGGGCGTCCATAGTGCATTGTGAGTGGGAGCTTTGTTGTGGTTTGTGGATTGGCCTGTGGGTCTGAGTTATCTGGTGAGGCTGTGGACTGGTCCGCCCTGTTCACTGGTATTGTTATAGTAATTGGGTGCTAGTGAGTGTCGGGCAAGATGGGTG
	R=220	75	38	2599	No	No	NA	NA	GTTGTTGGAGGATTTGTGCTCGGGGCGGTGCTCTTCGGGGTGGGGTGTTGGTTAAAGAAGTGTAATTGTAATGGC
	R=207	179	18	2593	No	No	NA	NA	GGTGATTGCCAAACCTGTAAGGATGGCCAGTGCATTAAGTGTTACAAGCCTCTCTCATTGATTTCCAGAATTATCGGTATACTTGTTTTTGCCATCGCTTTCGGCTACGCTATATTAGTAATATTAGATGTTATAGTCCCTCCCGTCCAATTAGGCAATTCCCTCAAGTCCGCCTTCAA
	R=202	106	25	2509	Yes	Yes	hypothetical protein, conserved	NA	TCAAAAAATTCTTGGTGGCCTTTGGGTACGCTGAGAAAGATCTTAATAATTCTAAAAATGGGCAGAACATTGCTACTCAGCTGCAATCTGCATTTTCCAAAGAGCT
	R=486	150	21	2419	Yes	No	LysR family transcriptional regulator	NA	TGAAGGCGGACTTGAGGGAAGGCGCGTAATTGACGTGCTGGAGGAAATAGATGGCAATGGCGATGAGGCAGATGAAGGCGATGAAGAGGCAGAAAAGAGAGGAACCAGAAAGTCGAGCGATGTAAGTGCCATCATTATTTTTGCAGCAAT
	R=607	269	10	2412	Yes	Yes	variant erythrocyte surface antigen-1 family protein, ves1c	NA	CCGTTAAGCCTAACTGAGCTGAAAGTCATGAGGTCCATGAAATGTTTTAGGTCGGCGCCTTGTCTACCACTACCGTTCAACTGCATCTCCTTCCACCCGCCTTTTGCCTTTTCCTGCTTACACTTCCAGTAAAGATGTTGCAGGTTGCTGAAAATGAGGGGGAGGCAGGACAGGAAGATCTTGGCGCAGGCAGGATTACTTACATGATCAACATTGACACCTTGGTAGGACGACTTGTAACCCGTCTGAAGCTCCGCGAGGAAGTTGGA
	R=570	188	13	2388	No	No	NA	NA	AACCCTGACTTCCGCGAACCAGAATAACGATCATTTCTGGTATGTGCCAACTAACAAAATAATATAATAACGAGCATCTTTGAAACTTAGTGAATAGTAATGTACCTCACTCAGGGTCTGTTGGGGTGCTAGGTCACCGCCGGTGATATCAGGTGGTGGCCCGACGTCGAGGAATCATTACGGCGAGG
	R=168	190	14	2383	Yes	Yes	extracellular matrix-binding ebh, ves1c	NA	TAAAGCCCATCGGCACGTGGCACAGGGAGCCGAGAGGGCAGTCAGCTAGGTGATCAGATGTGCCAGGATGCCGACGGCTAAAACCCTTCAGGTTGTCGGTGAGGAAGGCCTGGAGAGGGGAACCCTTGCTGCTTGAACCGCAACCAGTATGTTCGCACTGATCGGGACGGGTAGAGTGGTTGTGACTGCC
	R=351	194	14	2378	Yes	Yes	extracellular matrix-binding ebh	NA	TATTAATAAACTTGTTAAAGCGGTGAAAGATAATTTTAAAAGTCAGCTTAAGAGTGTGAATGAGAAAGGCAATGACATCGACAAGAAAGTCGGGCAGTACCTTAAGCAGGTCTTCAAGGCTGTGAGCGGTACGGCGGATGTGACCTCTCAGCTTAATACTCTAGTTACTCAGGCCAAGCAAGGCTACGATGCCA
	R=419	185	15	2360	Yes	Yes	variant erythrocyte surface antigen-1 family protein, ves1c	NA	CACTGCCAATACAAGTACGTAAGACCATAGTAGTAGAGTGGAATGCAGCCGAGGAATATCATAGCGCATGTAACCTCGTGACTTCCGTCCCACGTGGCGCTGGGAAGATAAGATGACGCGTACAGAGGCTTCTGCAACTCGCGGCGGAAGCCAGTGGTGGCGCTGTGCACGGCAGAGGCGAGGGC
	R=263	110	22	2304	Yes	Yes	variant erythrocyte surface antigen-1 family protein	NA	AATAATGATTTTACCTTCTCAGCCAACTTTTTAATGGCCTCTTGACCTTTAGTGTAATCACTCGGAACATCATTCCCCGACATACAGAGCACCCAATCCACAGCTTCTTT
	R=456	93	26	2296	Yes	Yes	variant erythrocyte surface antigen-1 family protein	NA	ATCCCACTAGTTTTCGCTGGCGCGGATTTCCAGTAGGCCTCGGCGACGTAGTGAAGTGAGTACAGGGGGCATGTTTCGGGAGTAGAGTTCAAG
	R=322	155	15	2280	Yes	Yes	extracellular matrix-binding ebh, ves1c	NA	AAGCCCATGGGCACGTGGCACAGGAACCCGGAACAGGTGGCAAGGTGACTAGAATGATCGGAAGGATGACTACGGCTAAAGCCTTTCAGCTTGTCGGTGAGGAAGGCCTGGAGGGGGGAAGGTTTGCTCCCAGTACCACAACCGTTATGTTCGCA
	R=190	108	23	2266	Yes	Yes	LPXTG cell wall anchor domain-containing protein, ves1c	NA	CTGCCATACCACTGGCAGCTACTGAGCCTGGCGTAGCCCCTGATGCGGCAGCAGCATTTGCGGCCGCTCCCACCGCCTCGGCTGCAGGAGTCTCCTGTTGGGGTTGTT
	R=614	211	11	2257	Yes	Yes	variant erythrocyte surface antigen-1 family protein	NA	TATGCGCAGGCCCTCAATTCAGCTTTCCTCGGTTACAATGACCAGAACAGCGAAAAGCCCAGCGGAGAAAGCTACACGTCGGCATACAGTGGTGCTGGCTGGATTGACGACAAAGCATCTCAATACGCCAAGATTTTTTTGTTTCTTGCGTGCTTAGTCTTTTATTTTATCACATTTGTATACTGGATGTGTAAGGGTAATGGCAGGTGGG
	R=520	396	11	2246	Yes	Yes	hypothetical protein, conserved, ves1c	NA	GAGGTGACGCCGCTGTCACGAACTCACTAAACTTATTGAGCGCACTATCGGCAATGTGTGCGCCCGTCCTACTGCTCTCAACAAAAATAGGCAAAAGCCCCTGGCTGTCGAAGTAAGATCTCATGGCGCCGTTGGCAAGCGTCTGATTCCCCCACCCGCCGCCTTTCTCATGACACCCCCAATAGATGTAGGTGAGGGCCTGGTAGTAAAGGGGGAGGCAGCCGAGGAATATCTTGGCGCACATTTGAAGTGCCGTTGGGTTACCGTTCACTCTGCCCCAATCGGCTTCCGGATTCTTATGCTTATCATAGTGCGACGTATATTTAGTCGGCTCCTTAATCTCGGCGATGAATGCTGTGGCGGCGTCGCGGACGGCGGAGAAGACGGCGGCGTTGG
	R=613	254	13	2239	Yes	Yes	variant erythrocyte surface antigen-1 family protein, ves1c	NA	TCGGCAATGTGCGCGCCCCTCTTGCTTCTGTCAACGTATAAGGGCAAGAGCCCCTGGCTATCGAAGTAAGATCTCAGGGCTCCACCGGCAAGCGTCAGATTGCGCCACCCACCGCCCTTTTCATGACACCCCCAATAGATGTAGGTGAGGGCCTGGTAGTAGAGGGGAAGACAGCCGAGGAAGATCTTGGCGCACCTTTTTTGTTCACCATCACTATGAGGCCACTTCGCCATCGAAGGATTATCATAGTACGA
	R=561	230	12	2206	No	No	NA	NA	CTGAATTGTGAGCTAAGGCGGAAGTCGGGTGAGCTTTCAACCCTGTTGGGTGCCCATGGCGTTGAACTTAATGGAACGCTATATCGAGCGTGGTAACACTTAAGTAATTGCGCTAATTCACATGTCCTAATGATGCTAATATACATTATGAAATGAGTTAGTCTGTGGACCAAATCAGTGTTAGTTGGTCGTTACGTAGTGGCTCTCACCGTGTTAACCCGTCGTGAATG
	R=718	195	13	2202	Yes	Yes	variant erythrocyte surface antigen-1 family protein, ves1c	NA	AAACACAATCATCCCAACATATTCCGGGCTTCTTGCTCAAAATTCTTAAAGGCCTTGCAATTTCCGCAGCACAAACCTCTCCTCCTTCACCACCTTCCAGCGCCACTGTCCTATCACGATCCCTCGAGGCCATGGCACTCGCTACCCCATTCATATACCAGCTTTTTATGGCGGAAGATTCCAAATTCCTGCCTA
	R=507	123	33	2164	Yes	Yes	variant erythrocyte surface antigen-1 family protein, ves1c	NA	AATGGTATTATAAATGCGTTAGGCGAGGGGCTTAAGAAGTTTAAGGAGGAGATTCACCAAACCAAACGTCATCAAAACAATGTTTATAAGGAACTCAATAGCCATCCGAATTTGACGTCCGAA
	R=192	231	12	2122	Yes	Yes	variant erythrocyte surface antigen-1 family protein, ves1c	NA	GTGCGCCAAAATCTTTCTCAGCTGCCTCCCACTCTATTACCACGCCCTAACTTACCTCTATTGGCGCTGCGATAAGGGTGGTTGGGGCACTGTGTCCCTTGGCGGCGGCGCCAGTAATACCTACACCCTTAGGGAGTTCATGGGCAGCATGGCATTCGCCGATGGTATTCTTAACGCGGGTAAGAATGGCACAGCGCTTGTCGGCGCTGCGTTGAGTAAGTTCACAGAGTT
	R=261	121	18	2080	Yes	Yes	reverse-transcriptase domain containing protein,putative	NA	TCAACGGCCGAGTCCATGATCCGGCGTTTCGCCTCGCACAGTGTCTCCACAGCCGCCACTCCCAGCTCCCTCAACACGAAGTTGTATGTCATGACCCAGGGTATAATGACTATCTCCGTGT
	R=566	176	12	2076	Yes	Yes	ribosome binding protein, ves1c	NA	GCTTACTTCCAGCATCAGCGTACCACTAAGCCAACTCAGTCCCCTCAACCCCCCTCCTCTATCAGATCCATGCTATACTGGCTGTCCGGCCTAACCATGACTCCACAATTCGACAGCCTCCTTGACCATTTTAGTACTGCTGTTCCACCGGAGTTCAAAGTTGCCATATCCGGCTC
	R=584	99	24	2066	Yes	Yes	variant erythrocyte surface antigen-1 family protein	NA	CTTATCAACACCATCACCTCCACTAACTCTCAAAATCCAGTCGATAGCTTCCTTAAGGTTCTTTGGCACAGGTACCTCGATCACAGTACCCGATGACCC
	R=450	160	14	2043	Yes	Yes	variant erythrocyte surface antigen-1 family protein, ves1c	NA	CGGCCTCTCCCGTTCCCTCGAGGCCATGGCACCCGCTATCCCATTCCTCTATCAGCTTTTCATGGCAAAAGATCCGAATACCCTTCCAGGCGCGCTCTTCGACCTGACAAAGCATTGTCATAAATGGGACCAAAGTGGCCAGCTTAAGCATCAGTCACAT
	R=478	232	10	1996	Yes	Yes	variant erythrocyte surface antigen-1 family protein	NA	TGATGAGAAATCCGCCAAAATGTTTCTCGGCATGATTCCCCTAATGTTCTTCGGCCTAGGCTTCCTTTTTTACATGTGTCGTCGGGACGGCGGTAGATGGTCTGAGACGAAGCTTTCCGCCGGCCCTATTAAGGACTTTCTGGAAACTGTCGGTTTCCCCATCGAACAGCTAAACGGGGGGAAAACAGGTTATGATGCCGTCAGTTCCGGTTTAGCAATGTTCTCTGAATTC
	R=319	152	13	1970	Yes	Yes	hypothetical protein, conserved, ves1c	NA	GGTATTGGCAGTTCGAACTACGAGTCCTCTTACAAATCCGCCACCGAAACGTGGAACTCCCTTACTCCTGACCAGCATAGAGACTGCGCCCTCACCCTCCTGGGCATAATGCCCGTGCTCTACTTCGGCCTGAGCTACCTGTACTGGTGGTG
	R=436	200	10	1970	Yes	Yes	PII-type proteinase precursor	NA	AATATCCAGGAGCCAAAAACCCTGAAGGCGACCTTGGAGTTCCTGTCTGCGATACGTACAAACATGCTTCTGAGAAATGACATTTGTGACATTCTCATGGAAATGATTAACGAAGATAACCATACACCCGACCCGTCTAGAATCGGTTCCTTCCATGACCTCCTTGACCTTGCTACCGAGTTGCGCGCACGCATAATTGG
	R=74	145	16	1934	Yes	Yes	variant erythrocyte surface antigen-1, alpha subunit	NA	AAGAACCCCGCCAAAAACCCCAACACCGCGTCGCCCAGCCGCTCCCGAGGATCGTTCGGCAGACCTATACCGTTACTATCATGCTTTATGGTACCATCCTGATACCCAATGAAAGTCCCCAATCCCTCCGCCAATTTGTTAATAA
	R=205	84	26	1926	Yes	Yes	secreted antigen 1	NA	CTTAAGGACCTTGTCGGCAAGGAGCTTGAAAAGCGTGTTGCTAAGGCTTTGGGTCTTCGCACCGCTCCGAAGAGTGTGGCCGAC
	R=354	147	13	1851	Yes	Yes	variant erythrocyte surface antigen-1 family protein, ves1c	NA	CTTGAGTTCATTAACATTTTTCAACTCATTCCAGACGTTCGTAATGCTACTAGCATTAACACCGGTAAGCGCACTCTCAGCCTCCTTAATCGCCGTCTCAAACCCCTGCTGACCCTTGCCAACACCCCCGTTGAGCGCCGTAATGGC
	R=186	144	13	1719	Yes	Yes	hypothetical protein, conserved	NA	CGGCGGAGGAGGATTGGGAGGAGGACGTGGTGGAGCTGCCTGGCGGAGGCTGTGGAGGAGAGGGTGTAGGGGTGGTGGATGGAGTGAAGGTTGTAACTTTGGAGAGGAAGGTTTGAATGTTTTGTTTCAAAGCCGAATAATCGT
	R=224	133	14	1686	Yes	Yes	variant erythrocyte surface antigen-1 family protein	NA	TACTATGGCATCACATACACTTTCTGGCAGTGCACTAGAGGTAATTGGAAAAACCAGACGATTCCGGGAGACGTTCATGGCTCTCACTTCAACACCTTTCTGCTGGACATGGGCTACAATGCCAATAAGCTTA
	R=338	148	12	1674	Yes	Yes	extracellular matrix-binding protein ebh, ves1c	NA	ACTGCCACCAAGGCTCTCATTAGACCACCCCTTCTTGCAATTGAAGAAGAGCTCAGTCAGTCCCTCGAAGATCTTCTCAATGGCGGTGAAGAAACATTGGACGCCCTTCCTTCTCTTCGAACCGTCGTAGTCAGCGCTATATACGTCG
	R=531	110	20	1643	No	No	NA	NA	GTCAGCTTACCGGGAAAGTTGTGGTAGGGGTAGGCGAAGGCGAGGACGAAGACGGTGAGGACGATGAGGGCGGCGACGGGTAAAATGGTACTTTGAATAGGCCTGCAACT
	R=445	132	12	1431	Yes	Yes	variant erythrocyte surface antigen-1, alpha subunit, ves1c	NA	GTGGTGACAAAAATGGTAAAGATGACCTAAAAGATTTCCTGTACTCCATGGCATATGGTTCCAGTATACTTAGCGTCGGTAAAACGGGTAAAGGTGTGAGCAGGGCGTTGGAGAAGTTTGAAGATTTCAAGG
	R=442	138	10	1374	Yes	Yes	variant erythrocyte surface antigen-1 family protein	NA	GAGTTGAATGAAGAGTTTGAAAAGTTTCTAAAAGAAATTAATGTTACTCAATCCGCTACCTCCAAAAACGGCGACTCGTCCCAACAATCATCTTCCTCAGGCGCAGCGGCTGCAGGAGGCCTTCTCGGAACCGCAGCT
	R=476	140	10	1328	Yes	Yes	variant erythrocyte surface antigen-1 family protein, ves1c	NA	TCTGAGCACCGTCATTCGATTGCAAATTCTGCCACGTCGCACCGCCATCGTATGTAGCCTTATAGCTATCACTTTTAATCCCATTATTACCACTATACCCTATGAACGTCGCCAGCCCAGTCGCCAAGTTATCAATGAGA
	R=480	126	13	1291	Yes	No	suprabasin isoform X2	NA	ATCCTTCCCCGTCACCCTGAGAATCCAATCGATGGCCTCTTTGACGTCCTTGGGTGGATCGGCCAACATGGATTTCGAAACCGTCATCTTCTACAGTCATCAAACACTCACTCCATACTATGCAAT
	R=210	131	10	1280	Yes	No	mitogen-activated protein kinase kinase kinase 13-B-like	NA	CCTGGGAAATACCTGAAAGACATGGGTTTCAATATCAACAATCTGGCACGAGATAAGAGGGGCTACACTGTCGCGAAGCATTTGGATAGTGACTACAACGGTTTCACTGAGTTGAATGTTTCCAGCCCATA
	R=758	68	22	1276	Yes	Yes	variant erythrocyte surface antigen-1 family protein, ves1c	NA	TTGGCCGAGGGACTGCAGCATTTTATTGGGTATGATGGTACTAAAATAACTAGTGGTCCTCTAATCAC
	R=203	113	11	1238	Yes	Yes	variant erythrocyte surface antigen-1 family protein	NA	ACACCGCCAGTACAGGTAAGTCAGCGCGATGTACAGGAGAGGGAGGATGGCCAGGAAAATAATGGCGCAGTCCCTACGCTCAGAAGCTTGAAGGCTCTCCCACTTGGCGTCGG
	R=403	115	11	1207	No	No	NA	NA	GTTGTGAAGGATGGCGTTACCACATCCCCTCCCACCCCTAGCTTAAGGATCATTAGGCTATCCGGACGTCCATAGCGCATTGTGAGTGGGAGCTCTGTTGTGGTTTGTGGATTGG
	R=477	141	13	1120	Yes	Yes	ribosome binding protein, ves1c	NA	TGCGCCCTCATCTTTCTGGGATCGGCGTATGTGACATACTACTTCGTTACGTTCCTGTACTGGGCGTGTTCGAACAAGTATAGCGGCCCGTGGAAGGGTTTGCCGCTGCAAGATCATCAACGTCCTGGGAAATACCTGAAA
	R=155	96	13	1105	No	No	NA	NA	TGCGCACTCATTTTCCTGGGTTGCGTGCCTATCGTTTACTACGGCATGTCGTATCTTTACTGGCGGTGCTCTGAGAGTCATGGTAAGGGTGATTGG
	R=254	87	14	1103	No	No	NA	NA	TGTGCTCGGGGCGGTGCTGTTCGGCGTGGGTCAATTATGGTTCAAGAAGTGTACGTGTGATGGCGATGGTAATGGAAAATGCAGTCG
	R=569	92	12	1047	No	No	NA	NA	CCATTTTTACATCCATCGCAATCGGAACTGCTGCCGCCCTGACACGTATTAGTCGCTTTTTGACAACCAGCGCATTTTGCTTTACATTGGCA
	R=558	82	13	1045	Yes	Yes	variant erythrocyte surface antigen-1 family protein	NA	TGAAAAAGGTCAATGAGTTTAACGGTAAGAGTGATCGTCTCAGTCAGTTGGCCGAAGCTTTCAAGACGTATTTGGGAAATGT
	R=359	77	14	939	No	No	NA	NA	TTGCAAGTGCCAAGGCCAAAATTATTGCAGAGGTGGTAATCAAAAATGTGGCGGTAGAAGTGGCACTCAGTGTAACA
	R=346	117	10	935	Yes	Yes	variant erythrocyte surface antigen-1 family protein, ves1c	NA	CCAACATCTCCTACCTCCAACCTGTACTGGAAGCCGGCAAGAAGGCCTTCATGGACACGCTGAAAAGGACGAATTACGTCCTTGCAAATTACGAAGAAGCGTCTAAAATAAAGTGGA
	R=536	86	11	895	Yes	Yes	collagen alpha-1(I) chain protein	NA	TGGGTTGGACGGAATAATAATGGTGAAGGTATTAAGAAACTTGTAGAGGCATTGGCCAGCGGGTTGGCCACGTTCATTGGGTATGA
	R=138	68	12	753	No	No	NA	NA	TTCTCATTCAGAGCCCCGACAAAGTCCAACGCGTCCTTCAAAGTTTTCGGCGCAGGGATATCAGTACA
	R=495	70	11	747	No	No	NA	NA	TTGGGCTGAATTTAAAGTGAACACGGCACCTCAGATAACAATTGGATCGGAGGCTCAACTGAATAAGGAC
	R=546	74	10	727	No	No	NA	NA	TGCAATAATTTTGGCCACTGCAATTGCAATCGGTATTGCATTTCGGTTGAAACCAGCAACCCACCCCGAAGAGC
	R=470	66	11	718	No	No	NA	NA	ACAGGTAAGTTACGGCGCTTTGGGCTGAGTTTAAAGTGAACACGGCATCTCAGATAACAATTGGAT
	R=551	75	10	687	Yes	Yes	variant erythrocyte surface antigen-1 family protein	NA	GGTGATTGGGCGCAACAGACAGTTGGAAGTATAGGCACTTACCTCAACAGCTTTCTGCTTGCCATGGGCTATGAG
	R=599	75	10	657	Yes	Yes	variant erythrocyte surface antigen-1 family protein	NA	ATGGGTTACAATAGCGGTCTCAGGACCGAGGTGGACGGCCAAAAAATCGCCAAACTTTTGGGAAGCGAGAATGAT
	R=489	65	10	596	Yes	No	variant erythrocyte surface antigen-1 family protein, ves1c	NA	TACCCAATGAACGTCGCCAACCCGCTGGCCAAAGCCTCTATAAGCTTCTTAATACCTTCACCATT
	R=272	55	10	528	No	No	NA	NA	ACTTTGTTTAGTTAGTGGTAATAGTAATGGCTACGATGCAGCCAGGGCGGGAGGC
	*1: total length of repeated sequence
	*2: the best blast hit for B. cabali CDS with the default parameters
	*3: the best blast hit for B. cabali CDS with stringent parameters (e-value < -20, percent coverage > 80%)
